# Supplementary material for: Fine Mapping and Identification of a Candidate Gene for the Glossy Green Trait in Cabbage (Brassica oleracea var. capitata)
Source: Plants (Basel). 2023 Sep 21;12(18):3340. doi: 10.3390/plants12183340 (PMC10538046; doi:10.3390/plants12183340)
Supplement: Supplementary file 1 [file plants-12-03340-s001.zip › Table S1-S8.xlsx]

## Sheet: Table S1
Table S1. BSA-Seq and resequencing data information.
Sample ID	Clean data reads	Q30 (%)	GC (%)	Mapped rate (%)	Average depth (×)	Coverage≥1(%)
98-1030	75205556	92.06	37.47	97.11	16.78	85.8
98-1030gl	70936226	91.86	37.6	97.2	16.41	85.02
H1-pool	101017132	91.97	38.5	96.98	22.51	86.28
H2-pool	101688020	91.78	38.02	97.11	22.83	86.37

## Sheet: Table S2
Table S2. Number of SNPs detected by resequencing.
Type	Number	Percentage
Exonic	457188	0.1359
Nonsynonymous SNV	199895	0.0594
Stopgain	3108	0.0009
Stoploss	651	0.0002
Synonymous SNV	246935	0.0734
unknown	6599	0.002
Intergenic	1980519	0.5886
Intronic	319519	0.095
NcRNA_exonic	605	0.0002
NcRNA_intronic	5	0
NcRNA_splicing	3	0
Splicing	1330	0.0004
Upstream	256209	0.0761
Upstream;downstream	38461	0.0114
Downstream	213472	0.0634
UTR3	52856	0.0157
UTR5	44679	0.0133
UTR5;UTR3	185	0.0001
Total	3365031	1

## Sheet: Table S3
Table S3. Number of InDels detected by resequencing.
Type	Number	Percentage
Exonic	23231	0.0287
Frameshift deletion	5205	0.0064
Frameshift insertion	4180	0.0052
Nonframeshift deletion	6805	0.0084
Nonframeshift insertion	5990	0.0074
stopgain	405	0.0005
stoploss	56	0.0001
unknown	590	0.0007
Intergenic	431253	0.5336
Intronic	128760	0.1593
Splicing	1588	0.002
Upstream	91111	0.1127
Upstream;downstream	17260	0.0214
UTR3	23873	0.0295
UTR5	23986	0.0297
UTR5;UTR3	54	0.0001
Downstream	66964	0.0829
Total	808175	1

## Sheet: Table S4
Table S4. Differentially expressed genes between 98-1030gl and 98-1030 leaves.
Gene_ID	Function description	Log2FoldChange	Adjusted p value	Regulation
Bol039076	GDSL esterase/lipase At1g54020-like precursor [Brassica napus]	13.7511	8.96e-29	up
novel.2544	unnamed protein product [Brassica napus]	13.5811	7.36e-29	up
novel.1208	uncharacterized protein LOC103843858 [Brassica rapa]	12.857	6.34e-26	up
novel.2632	hypothetical protein IGI04_003056 [Brassica rapa subsp. trilocularis]	12.2418	2.1e-23	up
novel.1279	--	11.967	1.77e-22	up
novel.1420	uncharacterized protein LOC103872951 [Brassica rapa]	11.9296	9.28e-22	up
novel.3083	hypothetical protein HID58_062207 [Brassica napus]	11.7211	1.78e-21	up
novel.1416	hypothetical protein Bca52824_073529 [Brassica carinata]	11.6212	3.18e-21	up
novel.1534	hypothetical protein F2Q69_00021041 [Brassica cretica]	11.481	1.02e-20	up
novel.1322	uncharacterized protein LOC125592446 [Brassica napus]	11.4404	1.45e-20	up
Bol039071	hypothetical protein Bca52824_081054 [Brassica carinata]	11.41	1.99e-19	up
Bol042498	PREDICTED: MATE efflux family protein 5-like [Brassica oleracea var. oleracea]	11.3795	2.81e-20	up
novel.3421	unnamed protein product [Brassica oleracea]	11.1219	2.56e-19	up
Bol015041	BnaCnng72810D [Brassica napus]	11.0799	2.82e-19	up
novel.1450	hypothetical protein F2Q70_00032085 [Brassica cretica]	11.0445	3.67e-19	up
novel.2442	unnamed protein product [Brassica napus]	11.0313	6.26e-19	up
novel.1327	hypothetical protein F2Q68_00031038 [Brassica cretica]	10.9779	7.99e-19	up
novel.1389	unnamed protein product, partial [Brassica oleracea]	10.9661	1.09e-18	up
novel.1449	unnamed protein product, partial [Brassica napus]	10.9095	1.49e-18	up
novel.1223	unnamed protein product, partial [Brassica napus]	10.9021	1.12e-18	up
Bol022905	PREDICTED: WUSCHEL-related homeobox 1-like isoform X1 [Brassica oleracea var. oleracea]	10.8886	1.89e-18	up
novel.615	PREDICTED: trypsin inhibitor B-like [Brassica oleracea var. oleracea]	10.8492	5.35e-18	up
novel.1301	zinc finger BED domain-containing protein RICESLEEPER 2-like [Brassica napus]	10.8237	2.12e-18	up
novel.1422	unnamed protein product [Brassica oleracea]	10.8041	2.71e-18	up
Bol011920	BnaC03g63840D [Brassica napus]	10.7186	5.44e-18	up
novel.1711	lipoxygenase 2, chloroplastic-like [Brassica napus]	10.6609	1.7e-12	up
Bol022971	PREDICTED: tuberculostearic acid methyltransferase UfaA1-like isoform X5 [Brassica oleracea var. oleracea]	10.5636	1.89e-17	up
novel.2619	hypothetical protein DY000_02005942 [Brassica cretica]	10.5007	2.86e-17	up
novel.1325	uncharacterized protein LOC106383911 [Brassica napus]	10.3273	1.62e-16	up
novel.2560	hypothetical protein F2Q70_00020692 [Brassica cretica]	10.3231	1.78e-16	up
Bol026590	PREDICTED: uncharacterized protein LOC106334631 [Brassica oleracea var. oleracea]	10.2786	2.27e-16	up
novel.2529	hypothetical protein F2Q68_00033360 [Brassica cretica]	10.1469	5.4e-16	up
novel.1278	unnamed protein product [Brassica napus]	10.1394	5.2e-16	up
novel.2666	BnaC06g06840D [Brassica napus]	10.0034	3.69e-14	up
Bol015879	hypothetical protein Bca52824_040157 [Brassica carinata]	9.94892	1.93e-15	up
novel.1042	hypothetical protein DY000_02002149 [Brassica cretica]	9.9111	2.43e-15	up
novel.1280	--	9.85556	3.63e-15	up
novel.2665	hypothetical protein Bca52824_053035 [Brassica carinata]	9.82553	4.57e-15	up
novel.2658	unnamed protein product [Brassica oleracea]	9.80806	5.11e-15	up
novel.3367	hypothetical protein Bca52824_068044 [Brassica carinata]	9.79031	4.9e-20	up
novel.1448	LOW QUALITY PROTEIN: hypothetical protein HID58_054831, partial [Brassica napus]	9.6866	1.59e-14	up
Bol039008	F-box/LRR-repeat protein At2g40920-like isoform X2 [Brassica napus]	9.67065	2.52e-14	up
Bol039202	unnamed protein product [Brassica napus]	9.56846	7.74e-31	up
Bol022956	unnamed protein product [Brassica napus]	9.43628	4.22e-14	up
Bol019375	hypothetical protein Bca52824_040062 [Brassica carinata]	9.26281	3.66e-13	up
Bol030675	hypothetical protein HID58_053079 [Brassica napus]	9.23979	6.79e-13	up
novel.1100	hypothetical protein F2Q70_00026190 [Brassica cretica]	9.21556	3.9e-13	up
novel.1353	hypothetical protein DY000_02007035 [Brassica cretica]	9.20974	6.31e-13	up
Bol030646	ent-copalyl diphosphate synthase, chloroplastic-like isoform X2 [Brassica napus]	9.16289	6.41e-13	up
Bol045395	unnamed protein product [Brassica napus]	9.14495	6.72e-13	up
Bol020395	calcium-dependent protein kinase 20 [Brassica napus]	9.13131	7.67e-13	up
novel.2709	hypothetical protein HID58_069781 [Brassica napus]	9.0803	1.09e-12	up
Bol039751	hypothetical protein HID58_051984, partial [Brassica napus]	9.07303	1.43e-12	up
Bol008777	50S ribosomal protein L17 [Brassica napus]	8.969	1.99e-12	up
novel.2549	hypothetical protein F2Q70_00008907 [Brassica cretica]	8.9261	2.59e-12	up
novel.1321	hypothetical protein Bca52824_009845 [Brassica carinata]	8.90957	1.44e-12	up
novel.930	uncharacterized protein LOC117134341 [Brassica rapa]	8.76375	4.31e-23	up
Bol027826	lipoxygenase 2, chloroplastic-like [Brassica napus]	8.58792	2.17e-93	up
novel.3052	PREDICTED: uncharacterized protein LOC106344979 [Brassica oleracea var. oleracea]	8.50122	8.06e-11	up
novel.1356	hypothetical protein DY000_02007083 [Brassica cretica]	8.43987	2.07e-14	up
Bol042593	unnamed protein product, partial [Brassica oleracea]	8.33722	2.57e-10	up
Bol004394	hypothetical protein F2Q70_00030871 [Brassica cretica]	8.32417	4.47e-41	up
novel.4166	hypothetical protein Bca52824_086478 [Brassica carinata]	8.3055	6.81e-11	up
novel.95	uncharacterized protein LOC106373009 [Brassica napus]	8.19411	6.15e-14	up
Bol022991	hypothetical protein Bca52824_041300 [Brassica carinata]	8.18347	1.75e-10	up
Bol008059	unnamed protein product [Brassica oleracea]	7.83709	1.61e-09	up
novel.3051	hypothetical protein F2Q70_00025959 [Brassica cretica]	7.63473	4.75e-09	up
Bol042479	unnamed protein product [Brassica napus]	7.46746	2.66e-16	up
Bol030083	PREDICTED: uncharacterized protein LOC106337180 [Brassica oleracea var. oleracea]	7.42215	1.6e-46	up
Bol039201	TSK-associating protein 1 isoform X5 [Brassica napus]	7.22063	3.36e-23	up
Bol032886	PREDICTED: WD repeat-containing protein 11 isoform X2 [Brassica oleracea var. oleracea]	7.08046	3.54e-10	up
Bol037173	hypothetical protein F2Q69_00056810, partial [Brassica cretica]	6.95667	2.19002e-110	up
novel.1254	LOW QUALITY PROTEIN: hypothetical protein HID58_087232 [Brassica napus]	6.80601	7.34e-66	up
Bol005539	actin-1 [Brassica rapa]	6.54008	1.27e-08	up
Bol030644	PREDICTED: unconventional myosin-X [Brassica oleracea var. oleracea]	6.53745	2.85e-19	up
Bol036160	hypothetical protein Bca52824_019784 [Brassica carinata]	6.47864	8.85e-64	up
Bol012517	hypothetical protein Bca52824_083571 [Brassica carinata]	6.47632	2.03e-08	up
Bol037312	receptor-like kinase TMK4 [Brassica napus]	6.45995	5.44e-08	up
novel.1694	hypothetical protein F2Q69_00011292 [Brassica cretica]	6.29162	2.72e-11	up
Bol026686	hypothetical protein F2Q68_00003210 [Brassica cretica]	6.23519	1.14e-13	up
Bol015888	hypothetical protein Bca52824_040169 [Brassica carinata]	6.20882	2.81e-14	up
novel.1519	PREDICTED: uncharacterized protein LOC106333211 [Brassica oleracea var. oleracea]	6.16082	6.65e-61	up
novel.939	PREDICTED: putative F-box protein At3g23420 [Brassica oleracea var. oleracea]	6.09454	6.55e-35	up
Bol022962	PREDICTED: universal stress protein YxiE-like [Brassica oleracea var. oleracea]	6.06725	2.44284e-170	up
novel.98	unnamed protein product [Brassica napus]	5.91329	1.69e-50	up
Bol010638	PREDICTED: oxysterol-binding protein-related protein 2A isoform X1 [Brassica oleracea var. oleracea]	5.89573	1.88e-40	up
Bol014771	non-specific lipid-transfer protein 3 [Brassica rapa]	5.87754	1.03245e-248	up
Bol019366	DEK domain-containing chromatin-associated protein 2-like [Brassica napus]	5.87393	2.282e-159	up
Bol030013	PREDICTED: defensin-like protein 2 [Brassica oleracea var. oleracea]	5.84491	1.05e-11	up
novel.2349	hypothetical protein HID58_064395, partial [Brassica napus]	5.82901	8.33e-22	up
novel.24	hypothetical protein IGI04_007743 [Brassica rapa subsp. trilocularis]	5.64069	3.27e-15	up
Bol011919	hypothetical protein HID58_056802 [Brassica napus]	5.63735	9.01e-16	up
Bol004398	hypothetical protein Bca52824_072543 [Brassica carinata]	5.58391	2.67e-15	up
Bol013364	hypothetical protein DY000_02060615 [Brassica cretica]	5.5292	4.2e-22	up
novel.933	PREDICTED: topless-related protein 4-like isoform X1 [Brassica oleracea var. oleracea]	5.46854	3.35e-40	up
Bol021265	hypothetical protein IGI04_004865 [Brassica rapa subsp. trilocularis]	5.42392	2.64e-32	up
novel.2982	hypothetical protein Bca52824_039066 [Brassica carinata]	5.41039	1.36961e-102	up
Bol033559	PREDICTED: bark storage protein A-like [Brassica oleracea var. oleracea]	5.40111	1.17e-73	up
Bol007147	unnamed protein product [Brassica napus]	5.38581	8.99e-12	up
Bol021619	PREDICTED: defensin-like protein 2 [Brassica oleracea var. oleracea]	5.35236	0.00485	up
Bol035641	PREDICTED: phragmoplast orienting kinesin 2 [Brassica oleracea var. oleracea]	5.34021	1.16e-95	up
Bol019789	hypothetical protein F2Q70_00014434 [Brassica cretica]	5.32463	3.8e-16	up
Bol020398	unnamed protein product [Brassica oleracea]	5.27091	3.46e-14	up
Bol008060	hypothetical protein BRARA_B03959 [Brassica rapa]	5.2256	6.05e-26	up
Bol030505	unnamed protein product [Brassica oleracea]	5.18813	1.32e-52	up
novel.1199	unnamed protein product [Brassica napus]	5.18595	1.87e-44	up
Bol020329	PREDICTED: gibberellin 2-beta-dioxygenase 1-like [Brassica oleracea var. oleracea]	5.18336	6.8e-13	up
Bol015042	hypothetical protein BRARA_C02498 [Brassica rapa]	5.07452	5.21e-37	up
Bol020419	hypothetical protein Bca52824_003661 [Brassica carinata]	5.07422	3.53686e-118	up
Bol026680	hypothetical protein Bca52824_041065 [Brassica carinata]	5.0671	7.94e-33	up
Bol035464	unnamed protein product [Brassica oleracea]	5.06591	6.55e-22	up
Bol020553	hypothetical protein Bca52824_042808 [Brassica carinata]	5.05466	8.82e-41	up
Bol021621	defensin-like protein 2 [Brassica napus]	5.03178	9.19e-58	up
Bol026542	hypothetical protein HID58_054236 [Brassica napus]	5.0096	1.62e-44	up
novel.2764	hypothetical protein DY000_02061401 [Brassica cretica]	4.91844	3.48e-15	up
novel.3387	hypothetical protein Bca52824_092239 [Brassica carinata]	4.9003	1.78e-80	up
Bol017122	calcium-dependent protein kinase 12 [Brassica napus]	4.84138	7.34e-79	up
novel.1050	--	4.84007	4.48e-22	up
Bol005051	unnamed protein product [Brassica oleracea]	4.83859	0	up
Bol017100	unnamed protein product [Brassica napus]	4.7869	9.04e-42	up
novel.2618	hypothetical protein F2Q68_00031943 [Brassica cretica]	4.78094	1.25e-13	up
Bol008224	unnamed protein product [Brassica oleracea]	4.77164	6.36e-14	up
Bol025616	hypothetical protein Bca52824_042204 [Brassica carinata]	4.76593	1.94e-11	up
Bol043669	hypothetical protein F2Q68_00022980 [Brassica cretica]	4.76378	1.4e-64	up
Bol043501	hypothetical protein HID58_089269, partial [Brassica napus]	4.72808	3.65e-14	up
Bol027342	PREDICTED: MATE efflux family protein 5-like [Brassica oleracea var. oleracea]	4.61878	5.91e-28	up
Bol010926	hypothetical protein Bca52824_041585 [Brassica carinata]	4.61875	5.95e-30	up
Bol022745	hypothetical protein HID58_073987 [Brassica napus]	4.60851	2.18e-30	up
novel.1627	beta-glucosidase 15 isoform X2 [Brassica napus]	4.52829	2.94e-56	up
Bol036748	hypothetical protein DY000_02044897 [Brassica cretica]	4.51834	2.7e-43	up
Bol007161	unnamed protein product [Brassica oleracea]	4.51242	1.07e-11	up
Bol036747	hypothetical protein Bca52824_062369 [Brassica carinata]	4.47461	5.49e-31	up
novel.1007	UDP-glycosyltransferase 79B6-like [Brassica napus]	4.46	6.02e-21	up
novel.1320	PREDICTED: CLAVATA3/ESR (CLE)-related protein 21-like [Brassica oleracea var. oleracea]	4.45476	1.42e-15	up
novel.3403	hypothetical protein F2Q68_00030192 [Brassica cretica]	4.45008	1.29e-20	up
Bol024420	uncharacterized protein LOC106406905 [Brassica napus]	4.4192	6.38559e-169	up
Bol026665	unnamed protein product [Brassica oleracea]	4.40226	1.65e-25	up
Bol012363	hypothetical protein HID58_073828, partial [Brassica napus]	4.37605	2.89e-12	up
Bol043695	hypothetical protein Bca52824_056810 [Brassica carinata]	4.36857	1.65e-35	up
Bol036162	hypothetical protein DY000_02011316, partial [Brassica cretica]	4.34517	2.23e-55	up
novel.4386	hypothetical protein F2Q69_00045482 [Brassica cretica]	4.34156	5.18e-37	up
Bol026617	PREDICTED: transcription factor bHLH87-like [Brassica oleracea var. oleracea]	4.3022	7.91e-12	up
Bol023362	PREDICTED: uncharacterized protein LOC106310584 [Brassica oleracea var. oleracea]	4.29025	4.26e-25	up
Bol008605	BnaC03g58810D [Brassica napus]	4.29002	1.55e-09	up
Bol041276	hypothetical protein F2Q69_00048378 [Brassica cretica]	4.28156	7.01e-45	up
novel.2918	hypothetical protein DY000_02034796 [Brassica cretica]	4.25115	3.05e-19	up
Bol017734	FBD-associated F-box protein At4g10400-like [Brassica napus]	4.24894	3.25e-26	up
Bol037055	uncharacterized protein LOC125577959 [Brassica napus]	4.21217	2.58395e-109	up
Bol007232	uncharacterized protein At5g01610-like [Brassica napus]	4.17774	1.96e-49	up
Bol016424	protein ENHANCED DISEASE RESISTANCE 2-like [Brassica napus]	4.09146	1.57e-10	up
Bol013028	unnamed protein product [Brassica oleracea]	4.08187	3.2e-20	up
Bol035443	protein EMSY-LIKE 1 isoform X2 [Brassica napus]	4.07072	3.83e-50	up
Bol026252	unnamed protein product [Brassica oleracea]	4.05464	1.0069e-138	up
Bol013119	hypothetical protein DY000_02038668 [Brassica cretica]	4.00917	2.77e-35	up
Bol013040	hypothetical protein DY000_02010280 [Brassica cretica]	4.00343	1.58773e-127	up
novel.2005	unnamed protein product [Brassica napus]	3.98719	3.19e-33	up
Bol007608	hypothetical protein F2Q70_00023855 [Brassica cretica]	3.982	2.3155e-165	up
Bol028778	hypothetical protein F2Q70_00024062 [Brassica cretica]	3.9473	1.48e-60	up
Bol029556	hypothetical protein F2Q70_00008868 [Brassica cretica]	3.94658	5.96e-48	up
Bol039004	unnamed protein product [Brassica napus]	3.92767	2.17e-81	up
novel.1181	hypothetical protein F2Q69_00003284 [Brassica cretica]	3.90182	5.7e-26	up
novel.614	PREDICTED: O-acyltransferase WSD1-like [Brassica oleracea var. oleracea]	3.89516	7.06e-14	up
Bol024309	PREDICTED: uncharacterized protein LOC106304006 isoform X2 [Brassica oleracea var. oleracea]	3.88277	1.08428e-175	up
Bol021401	PREDICTED: uncharacterized protein LOC106325945 [Brassica oleracea var. oleracea]	3.86027	1.33e-10	up
Bol027595	protein TWIN SISTER of FT isoform X3 [Brassica rapa]	3.82854	7.78e-13	up
Bol042482	PREDICTED: cytochrome P450 82G1 [Brassica oleracea var. oleracea]	3.82056	1.04e-09	up
novel.4366	hypothetical protein F2Q68_00022401, partial [Brassica cretica]	3.78801	6.29e-34	up
Bol019370	hypothetical protein HID58_055016 [Brassica napus]	3.78753	1.75e-59	up
novel.1082	PREDICTED: glutathione S-transferase T3-like [Brassica oleracea var. oleracea]	3.77757	3.9e-47	up
Bol026131	PREDICTED: pathogenesis-related protein 5-like [Brassica oleracea var. oleracea]	3.76592	0.00261	up
Bol023032	PREDICTED: uncharacterized protein LOC106327115 [Brassica oleracea var. oleracea]	3.75689	3.57e-28	up
Bol032433	PREDICTED: LOW QUALITY PROTEIN: protein DEHYDRATION-INDUCED 19 homolog 6 [Brassica oleracea var. oleracea]	3.74322	1.04e-61	up
Bol043997	cytochrome P450 71A1 [Brassica napus]	3.72599	9.12e-16	up
Bol020556	hypothetical protein F2Q70_00008722 [Brassica cretica]	3.72322	3.06e-21	up
novel.1362	uncharacterized protein LOC111209531 [Brassica napus]	3.70313	5.21e-37	up
Bol034328	PREDICTED: gibberellin-regulated protein 4 [Brassica oleracea var. oleracea]	3.69101	1.56262e-102	up
Bol041851	hypothetical protein F2Q69_00053961 [Brassica cretica]	3.69087	2.92e-08	up
novel.3449	hypothetical protein Bca52824_076209 [Brassica carinata]	3.68661	1.18e-38	up
novel.2934	unnamed protein product [Brassica napus]	3.67421	4.02187e-129	up
Bol019313	hypothetical protein Bca52824_060568 [Brassica carinata]	3.67383	3.14e-45	up
novel.4266	uncharacterized protein LOC106417195 [Brassica napus]	3.66843	9.09e-26	up
novel.1498	PREDICTED: uncharacterized protein LOC106338005 [Brassica oleracea var. oleracea]	3.66795	9.4e-15	up
Bol030680	hypothetical protein F2Q69_00002809 [Brassica cretica]	3.66671	8.51e-37	up
novel.809	GAG-pre-integrase domain [Arabidopsis suecica]	3.65086	3.16e-19	up
Bol026769	hypothetical protein F2Q68_00043916 [Brassica cretica]	3.64512	9.39868e-195	up
novel.3200	hypothetical protein DY000_02024567 [Brassica cretica]	3.63876	1.86e-94	up
Bol016399	unnamed protein product [Brassica napus]	3.63135	8.51e-21	up
Bol045720	PREDICTED: probable inactive patatin-like protein 9 [Brassica oleracea var. oleracea]	3.62439	4.83e-21	up
novel.1732	hypothetical protein HID58_067189 [Brassica napus]	3.62211	5.38e-25	up
Bol014459	hypothetical protein Bca52824_047813 [Brassica carinata]	3.61046	1.09e-14	up
Bol032201	double-stranded RNA-binding protein 3 [Brassica napus]	3.60879	3.85e-08	up
Bol043101	formin-like protein 9 [Brassica napus]	3.60528	1.02e-78	up
novel.1303	hypothetical protein HID58_056039 [Brassica napus]	3.60017	1.12e-16	up
novel.2639	hypothetical protein F2Q68_00044462 [Brassica cretica]	3.59737	1.68e-18	up
novel.2548	PREDICTED: uncharacterized protein LOC106298728 isoform X1 [Brassica oleracea var. oleracea]	3.5966	9.38e-37	up
novel.3101	hypothetical protein N665_3388s0001 [Sinapis alba]	3.5939	9.47e-18	up
Bol028483	L-ascorbate oxidase homolog [Brassica napus]	3.59328	3.33e-07	up
Bol028189	hypothetical protein Bca52824_073250 [Brassica carinata]	3.57705	5.86e-74	up
Bol035793	PREDICTED: uncharacterized protein LOC106321176 [Brassica oleracea var. oleracea]	3.57408	1.01e-12	up
novel.1447	unnamed protein product [Brassica napus]	3.56444	8.67e-33	up
Bol027740	isoflavone reductase homolog P3 [Brassica napus]	3.56305	1.67e-12	up
Bol031491	hypothetical protein F2Q68_00042371 [Brassica cretica]	3.53583	1.62e-65	up
novel.165	hypothetical protein F2Q69_00043748 [Brassica cretica]	3.52713	8.84e-17	up
Bol030550	unnamed protein product [Brassica oleracea]	3.52123	4.65e-46	up
Bol040851	hypothetical protein F2Q70_00019309 [Brassica cretica]	3.49583	1.2e-26	up
novel.886	--	3.48897	6.19e-26	up
Bol006881	hypothetical protein N665_0880s0001 [Sinapis alba]	3.47173	1.72e-47	up
novel.1919	unnamed protein product [Brassica napus]	3.46724	3e-28	up
Bol025263	unnamed protein product [Brassica oleracea]	3.45125	7.68e-17	up
Bol016435	PREDICTED: vegetative storage protein 2 [Brassica oleracea var. oleracea]	3.44571	3.33e-10	up
Bol007138	PREDICTED: basic 7S globulin 2-like [Brassica oleracea var. oleracea]	3.43574	1.38e-15	up
novel.1054	uncharacterized protein LOC106346882 isoform X1 [Brassica napus]	3.41268	7.22e-13	up
Bol041890	hypothetical protein DY000_02023166 [Brassica cretica]	3.38192	3.82e-09	up
Bol020557	hypothetical protein Bca52824_042811 [Brassica carinata]	3.38144	7.83e-23	up
Bol011980	protein DETOXIFICATION 39 [Brassica napus]	3.3725	9.54e-90	up
Bol026711	hypothetical protein Bca52824_081542 [Brassica carinata]	3.36844	4.28e-63	up
novel.2546	hypothetical protein F2Q69_00006674 [Brassica cretica]	3.36611	3.76e-18	up
Bol017810	hypothetical protein HID58_058723 [Brassica napus]	3.36399	1.18e-72	up
novel.2428	hypothetical protein F2Q69_00055150 [Brassica cretica]	3.35427	8.6e-10	up
novel.3795	PREDICTED: basic leucine zipper 61-like [Brassica oleracea var. oleracea]	3.35189	4.22e-50	up
novel.1444	hypothetical protein Bca52824_014378 [Brassica carinata]	3.34668	6.97e-36	up
Bol034596	PREDICTED: probable glycosyltransferase At5g20260 [Brassica oleracea var. oleracea]	3.32748	1.91e-09	up
Bol012260	hypothetical protein Bca52824_072530 [Brassica carinata]	3.32627	1.11e-17	up
Bol024484	PREDICTED: temperature-sensitive omega-3 fatty acid desaturase, chloroplastic [Brassica oleracea var. oleracea]	3.3176	4.49e-97	up
novel.2844	hypothetical protein DY000_02062779 [Brassica cretica]	3.31253	2.09e-08	up
Bol024417	hypothetical protein F2Q69_00057003, partial [Brassica cretica]	3.28312	1.13e-33	up
Bol042823	hypothetical protein F2Q69_00055833 [Brassica cretica]	3.27302	3.48e-10	up
novel.3029	hypothetical protein HID58_074035, partial [Brassica napus]	3.27126	3.8e-29	up
Bol042171	PREDICTED: uncharacterized protein LOC106306546 isoform X1 [Brassica oleracea var. oleracea]	3.27078	7.96e-20	up
novel.4000	unnamed protein product [Brassica oleracea]	3.25976	1.88e-17	up
novel.3199	--	3.25722	7.47072e-132	up
Bol040917	PREDICTED: probable pectate lyase 1 [Brassica oleracea var. oleracea]	3.23065	8.81e-46	up
Bol026553	unnamed protein product [Brassica napus]	3.1995	5.96e-49	up
novel.1655	PREDICTED: uncharacterized protein LOC106329923 [Brassica oleracea var. oleracea]	3.1923	2.66e-28	up
Bol032482	hypothetical protein DY000_02001550 [Brassica cretica]	3.1869	4.95e-42	up
Bol035467	hypothetical protein F2Q70_00009865 [Brassica cretica]	3.18329	6.6e-17	up
novel.1421	--	3.18064	4.33e-09	up
novel.3750	--	3.18001	3.59e-26	up
Bol019445	hypothetical protein BRARA_I01298 [Brassica rapa]	3.17739	3.59e-35	up
Bol015539	hypothetical protein Bca52824_051568 [Brassica carinata]	3.17198	4.85e-58	up
Bol012573	flowering locus T [Brassica napus]	3.17195	2.13e-45	up
novel.769	PREDICTED: uncharacterized protein LOC106324201 [Brassica oleracea var. oleracea]	3.15757	4.85e-16	up
novel.3464	probable pectate lyase 1 isoform X2 [Brassica napus]	3.1565	8.16e-33	up
Bol017350	PREDICTED: transcription factor MYB75 [Brassica oleracea var. oleracea]	3.14408	1.05e-11	up
novel.694	hypothetical protein N665_0243s0060 [Sinapis alba]	3.13841	3.79e-89	up
Bol043479	hypothetical protein Bca52824_056637 [Brassica carinata]	3.13824	7.53e-37	up
Bol025427	unnamed protein product [Brassica napus]	3.12995	1.5e-23	up
novel.4005	--	3.12011	2.23e-15	up
novel.3456	hypothetical protein Bca52824_042888 [Brassica carinata]	3.11737	1.41e-38	up
Bol045195	hypothetical protein HID58_092730 [Brassica napus]	3.11433	1.46e-54	up
Bol017803	hypothetical protein Bca52824_049459 [Brassica carinata]	3.10624	3.59e-69	up
Bol006229	fasciclin-like arabinogalactan protein 1 [Brassica napus]	3.1043	3.08e-33	up
novel.547	uncharacterized protein LOC106412827 [Brassica napus]	3.10377	5.56e-05	up
Bol017804	hypothetical protein HID58_063702 [Brassica napus]	3.09375	2.61e-34	up
novel.3890	uncharacterized protein LOC103832254 [Brassica rapa]	3.08825	6.7e-10	up
Bol021891	hypothetical protein HID58_079474, partial [Brassica napus]	3.07926	3.7e-13	up
Bol025392	unnamed protein product [Brassica napus]	3.06695	3.12e-12	up
novel.1647	hypothetical protein F2Q70_00005627 [Brassica cretica]	3.06363	2.27e-28	up
Bol025264	unnamed protein product [Brassica oleracea]	3.05831	9.35e-33	up
Bol008651	unnamed protein product [Brassica oleracea]	3.04331	5.46e-28	up
Bol042220	unnamed protein product [Brassica oleracea]	3.03649	1.96e-83	up
Bol017807	hypothetical protein F2Q69_00010994 [Brassica cretica]	3.03605	3.92e-09	up
Bol036246	unnamed protein product [Brassica rapa]	3.02929	1.24e-17	up
Bol016869	hypothetical protein Bca52824_057302 [Brassica carinata]	3.02622	0.001042	up
Bol040342	unnamed protein product [Brassica oleracea]	3.02133	2.62e-16	up
Bol026302	unnamed protein product [Brassica napus]	3.01461	8.8e-33	up
novel.136	PREDICTED: probable pectate lyase 18 [Brassica oleracea var. oleracea]	3.01024	1.05e-37	up
novel.2917	hypothetical protein Bca52824_072133 [Brassica carinata]	3.00962	2.28e-56	up
novel.3043	hypothetical protein HID58_074089 [Brassica napus]	3.00419	1.65e-30	up
novel.1443	uncharacterized protein LOC125579932 [Brassica napus]	3.00259	1.8e-17	up
Bol007934	unnamed protein product [Brassica oleracea]	3.00233	9.97e-26	up
Bol010804	lipoxygenase 2, chloroplastic-like [Brassica napus]	2.99752	1.24061e-191	up
novel.1393	hypothetical protein DY000_02007934 [Brassica cretica]	2.99683	5.49e-32	up
Bol029135	PREDICTED: uncharacterized protein LOC106310420 [Brassica oleracea var. oleracea]	2.99632	5.62e-10	up
novel.4261	unnamed protein product, partial [Brassica napus]	2.99573	1.19e-11	up
Bol015253	unnamed protein product [Brassica oleracea]	2.9852	3.57e-15	up
Bol006758	unnamed protein product [Brassica napus]	2.98105	2.72e-32	up
Bol027137	PREDICTED: QWRF motif-containing protein 9 [Brassica oleracea var. oleracea]	2.96642	8.36e-36	up
Bol005376	hypothetical protein Bca52824_007765 [Brassica carinata]	2.96357	2.52e-42	up
Bol027882	LOW QUALITY PROTEIN: oligopeptide transporter 1 [Brassica napus]	2.96251	5.59e-86	up
Bol015333	PREDICTED: glucomannan 4-beta-mannosyltransferase 9-like isoform X2 [Brassica oleracea var. oleracea]	2.95216	5.41e-14	up
Bol027225	PREDICTED: protein RALF-like 34 [Brassica oleracea var. oleracea]	2.92782	6.16e-12	up
Bol036769	branched-chain-amino-acid aminotransferase 1, mitochondrial isoform X3 [Brassica napus]	2.92528	7.35e-16	up
Bol018118	hypothetical protein HID58_067657 [Brassica napus]	2.91936	5.06e-18	up
Bol016534	unnamed protein product [Brassica napus]	2.90809	9.61e-09	up
novel.3369	--	2.9072	2.32e-07	up
Bol022992	hypothetical protein HID58_053886 [Brassica napus]	2.89811	3.59e-10	up
Bol019639	PREDICTED: probable indole-3-pyruvate monooxygenase YUCCA8 [Brassica oleracea var. oleracea]	2.89348	1.33e-36	up
Bol012568	hypothetical protein HID58_090226 [Brassica napus]	2.89169	3.88e-24	up
novel.3994	unnamed protein product [Brassica rapa]	2.87046	2.67e-88	up
novel.1236	unnamed protein product [Brassica napus]	2.86526	2.96e-43	up
Bol016063	BnaC03g60110D [Brassica napus]	2.8648	1.84e-10	up
Bol017812	hypothetical protein Bca52824_049464 [Brassica carinata]	2.85976	2.1e-46	up
Bol017132	unnamed protein product [Brassica napus]	2.85591	1.66e-58	up
Bol035604	protein DETOXIFICATION 9 [Brassica napus]	2.85443	6.11e-08	up
Bol019413	hypothetical protein Bca52824_040011 [Brassica carinata]	2.85128	4.08e-12	up
novel.665	--	2.85089	2.05e-06	up
novel.3196	hypothetical protein HID58_064834, partial [Brassica napus]	2.84818	4.96e-53	up
Bol043683	unnamed protein product [Brassica oleracea]	2.84478	1.79e-13	up
novel.2028	unnamed protein product [Brassica napus]	2.84446	1.24e-23	up
Bol044856	protein LONGIFOLIA 2-like [Brassica napus]	2.84431	6.19e-06	up
Bol018714	hypothetical protein Bca52824_092137 [Brassica carinata]	2.83588	8.49e-15	up
Bol010681	PREDICTED: protein LONGIFOLIA 2-like isoform X1 [Brassica oleracea var. oleracea]	2.82518	1.92e-46	up
Bol039038	PREDICTED: arabinogalactan peptide 21 [Brassica oleracea var. oleracea]	2.81934	8.17e-13	up
Bol028152	hypothetical protein HID58_074792 [Brassica napus]	2.8039	2.3e-10	up
Bol019634	PREDICTED: GDSL esterase/lipase At4g28780 [Brassica oleracea var. oleracea]	2.78056	5.98e-91	up
Bol041418	unnamed protein product [Brassica napus]	2.7755	1.67e-21	up
Bol014093	transcription repressor OFP16 [Brassica napus]	2.77174	2.2e-15	up
Bol005173	unnamed protein product [Brassica oleracea]	2.7698	1.39e-10	up
novel.1014	--	2.76959	4.75e-11	up
novel.2936	uncharacterized protein LOC106394564 isoform X2 [Brassica napus]	2.76691	2.2e-13	up
Bol045770	PREDICTED: probable xyloglucan glycosyltransferase 8 [Brassica oleracea var. oleracea]	2.76363	1.82e-08	up
novel.1762	unnamed protein product [Brassica napus]	2.74924	1.73e-22	up
Bol042499	hypothetical protein Bca52824_040681 [Brassica carinata]	2.74865	1.5e-20	up
Bol033307	unnamed protein product [Brassica napus]	2.73697	5.02e-19	up
novel.1257	uncharacterized protein LOC106423204 [Brassica napus]	2.73359	2.65e-23	up
Bol034777	hypothetical protein F2Q69_00038149 [Brassica cretica]	2.72966	1.5e-23	up
novel.2235	uncharacterized protein LOC125581955 [Brassica napus]	2.72893	3.4e-10	up
Bol034649	hypothetical protein HID58_057027, partial [Brassica napus]	2.7284	2.1e-21	up
Bol040055	PREDICTED: germin-like protein 1 [Brassica oleracea var. oleracea]	2.72645	2.26e-42	up
Bol042749	allene oxide cyclase 2, chloroplastic [Brassica napus]	2.72023	5.43e-10	up
novel.1575	unnamed protein product [Brassica napus]	2.71144	3.59e-97	up
Bol033783	hypothetical protein HID58_078576, partial [Brassica napus]	2.7073	1.91e-71	up
novel.4147	hypothetical protein F2Q70_00004727 [Brassica cretica]	2.70341	1.65e-34	up
novel.3030	hypothetical protein Bca52824_027437 [Brassica carinata]	2.7018	1.16e-59	up
Bol020636	PREDICTED: serine carboxypeptidase-like 34 [Brassica oleracea var. oleracea]	2.69752	3.05e-86	up
novel.2431	hypothetical protein F2Q68_00018167 [Brassica cretica]	2.69475	1.93e-22	up
Bol009987	hypothetical protein Bca52824_046845 [Brassica carinata]	2.68887	2.88e-23	up
Bol036680	ferredoxin-1, chloroplastic-like [Brassica napus]	2.68651	9.07e-78	up
novel.149	hypothetical protein F2Q69_00055634 [Brassica cretica]	2.68581	2.37e-20	up
Bol032727	hypothetical protein HID58_056419 [Brassica napus]	2.68056	1.04e-62	up
Bol027888	unnamed protein product [Brassica oleracea]	2.67927	5.24e-16	up
Bol030384	PREDICTED: probable leucine-rich repeat receptor-like protein kinase At5g49770 isoform X2 [Brassica oleracea var. oleracea]	2.67845	9.11e-09	up
Bol032302	BnaCnng41730D [Brassica napus]	2.66453	2.42e-14	up
Bol037872	hypothetical protein F2Q69_00017274 [Brassica cretica]	2.66319	8.17e-44	up
novel.1146	unnamed protein product, partial [Brassica napus]	2.66117	3.19e-13	up
Bol028673	unnamed protein product [Brassica oleracea]	2.655	1.04e-21	up
novel.3399	PREDICTED: probable pectate lyase 18 [Brassica oleracea var. oleracea]	2.65436	7.18e-39	up
Bol029448	BnaCnng57950D [Brassica napus]	2.64428	3.42e-71	up
Bol024626	PREDICTED: probable pectinesterase/pectinesterase inhibitor 51 [Brassica oleracea var. oleracea]	2.63915	2.29e-08	up
Bol035773	BnaC09g36890D [Brassica napus]	2.63048	1.57e-11	up
Bol011526	subtilisin-like protease SBT4.14 [Brassica napus]	2.62957	4.24e-05	up
Bol027154	unnamed protein product [Brassica oleracea]	2.62877	2.15e-42	up
Bol008061	unnamed protein product [Brassica oleracea]	2.62824	1.99e-12	up
Bol005737	PREDICTED: E3 ubiquitin-protein ligase ATL76-like [Brassica oleracea var. oleracea]	2.62807	8.57e-19	up
Bol043968	hypothetical protein Bca52824_070064 [Brassica carinata]	2.62328	1.88e-12	up
Bol017057	kinesin-like protein KIN-4C isoform X3 [Brassica napus]	2.6231	1.39e-19	up
Bol033371	hypothetical protein Bca52824_028448 [Brassica carinata]	2.61183	3.52e-07	up
Bol039776	unnamed protein product, partial [Brassica oleracea]	2.6027	2.2e-09	up
Bol026656	PREDICTED: reactive Intermediate Deaminase A, chloroplastic-like isoform X2 [Brassica oleracea var. oleracea]	2.59831	1.34e-18	up
Bol019397	probable pectate lyase 22 isoform X1 [Brassica napus]	2.59475	2.14e-75	up
Bol029584	PREDICTED: arabinogalactan peptide 16-like [Brassica oleracea var. oleracea]	2.58881	3e-18	up
Bol005550	PREDICTED: probable membrane-associated kinase regulator 3 [Brassica oleracea var. oleracea]	2.57768	3.72e-14	up
Bol013248	uncharacterized protein LOC106358588 [Brassica napus]	2.5748	1.72e-75	up
Bol029494	PREDICTED: 6,7-dimethyl-8-ribityllumazine synthase, chloroplastic-like [Brassica oleracea var. oleracea]	2.56948	1.99e-58	up
Bol030668	poly [ADP-ribose]	2.56687	3.59e-23	up
novel.733	hypothetical protein F2Q68_00010625 [Brassica cretica]	2.5564	6.66e-19	up
Bol039760	glycine-rich protein DOT1 [Brassica napus]	2.55535	1.2e-12	up
Bol022443	PREDICTED: membrane protein of ER body 2 isoform X1 [Brassica oleracea var. oleracea]	2.55256	2.68e-41	up
novel.3256	hypothetical protein DY000_02024966 [Brassica cretica]	2.55236	1.35e-44	up
Bol030498	stress-induced protein KIN2 [Brassica rapa]	2.54632	1.97e-19	up
Bol008902	unnamed protein product [Brassica oleracea]	2.53972	9.89e-26	up
Bol033606	unnamed protein product [Brassica napus]	2.53348	1.63e-07	up
Bol013451	hypothetical protein F2Q68_00024660 [Brassica cretica]	2.52953	3.26e-09	up
Bol034434	hypothetical protein DY000_02000695 [Brassica cretica]	2.52885	7.52e-07	up
Bol016048	PREDICTED: B-box zinc finger protein 19 isoform X1 [Brassica oleracea var. oleracea]	2.52686	2.02e-13	up
Bol021714	axial regulator YABBY 1-like isoform X1 [Brassica napus]	2.52419	0.00017	up
Bol035542	PREDICTED: dirigent protein 7-like [Brassica oleracea var. oleracea]	2.52211	1.26e-51	up
Bol008884	unnamed protein product [Brassica oleracea]	2.5211	8.45e-14	up
novel.4153	--	2.51494	1.79e-10	up
Bol029980	hypothetical protein Bca52824_051879 [Brassica carinata]	2.5147	6.05e-11	up
novel.2589	PREDICTED: zinc finger BED domain-containing protein RICESLEEPER 4-like [Raphanus sativus]	2.51071	1.4e-16	up
novel.1252	LOW QUALITY PROTEIN: hypothetical protein HID58_054831, partial [Brassica napus]	2.50903	1.06e-08	up
Bol022152	unnamed protein product [Brassica oleracea]	2.50635	4.91e-07	up
Bol008001	PREDICTED: mitogen-activated protein kinase kinase kinase NPK1 [Brassica oleracea var. oleracea]	2.5049	8.63e-34	up
Bol030679	hypothetical protein DY000_02003314, partial [Brassica cretica]	2.5027	4.81e-10	up
Bol009320	unnamed protein product [Brassica oleracea]	2.50051	5.91e-18	up
novel.3258	hypothetical protein F2Q70_00031710 [Brassica cretica]	2.50045	4.72e-26	up
Bol037875	hypothetical protein N665_0104s0194 [Sinapis alba]	2.49837	3.86e-10	up
Bol024445	hypothetical protein BRARA_B00145 [Brassica rapa]	2.49412	9.57e-45	up
Bol031328	PREDICTED: acanthoscurrin-1 [Brassica oleracea var. oleracea]	2.48958	9.98e-62	up
Bol035522	hypothetical protein Bca52824_041470 [Brassica carinata]	2.48521	8.01e-28	up
Bol027620	hypothetical protein HID58_073408 [Brassica napus]	2.48051	5.45e-54	up
Bol013199	PREDICTED: PLASMODESMATA CALLOSE-BINDING PROTEIN 3-like [Brassica oleracea var. oleracea]	2.47704	1.39e-09	up
Bol030011	unnamed protein product [Brassica napus]	2.47288	4.12e-22	up
Bol043617	CBL-interacting serine/threonine-protein kinase 5-like [Brassica napus]	2.47052	2.83e-71	up
novel.1515	receptor-like protein 30 [Brassica napus]	2.46396	7.75e-18	up
Bol021224	gibberellin-regulated protein 4 [Brassica rapa]	2.4579	1.11e-05	up
Bol028028	unnamed protein product [Brassica napus]	2.45633	1.22e-24	up
Bol024729	hypothetical protein Bca52824_050861 [Brassica carinata]	2.45517	3.05e-22	up
Bol019827	unnamed protein product [Brassica oleracea]	2.45344	2.05e-33	up
Bol026865	hypothetical protein Bca52824_063317 [Brassica carinata]	2.45272	9.7e-08	up
novel.1154	unnamed protein product [Brassica napus]	2.45111	3.66e-11	up
Bol041864	putative lipase ROG1 isoform X2 [Brassica napus]	2.45062	7.1e-24	up
novel.1674	uncharacterized protein LOC125581955 [Brassica napus]	2.44687	0.004361	up
Bol043233	hypothetical protein HID58_066881 [Brassica napus]	2.44254	1.62e-25	up
Bol027399	PREDICTED: uncharacterized protein LOC106337581 isoform X1 [Brassica oleracea var. oleracea]	2.44199	5.48e-08	up
novel.4079	uncharacterized protein LOC106448386 [Brassica napus]	2.43411	0.003152	up
Bol006305	PREDICTED: TMV resistance protein N isoform X1 [Brassica oleracea var. oleracea]	2.43206	7.89e-43	up
Bol021389	unnamed protein product [Brassica oleracea]	2.42951	2.04e-09	up
Bol023386	hypothetical protein DY000_02052043 [Brassica cretica]	2.42844	5.47e-28	up
novel.4046	hypothetical protein IGI04_034863 [Brassica rapa subsp. trilocularis]	2.42598	6.22e-09	up
Bol026768	PREDICTED: TSK-associating protein 1 isoform X2 [Brassica oleracea var. oleracea]	2.42269	8.03e-95	up
Bol013254	unnamed protein product [Brassica oleracea]	2.42148	2.14e-44	up
novel.2011	PREDICTED: uncharacterized protein LOC106339129 [Brassica oleracea var. oleracea]	2.40847	6.89e-12	up
Bol022964	B3 domain-containing protein At3g17010 [Brassica napus]	2.40194	4.14e-08	up
Bol030909	PREDICTED: beta-glucosidase 43 isoform X2 [Brassica oleracea var. oleracea]	2.40058	1.92e-12	up
Bol025511	hypothetical protein F2Q68_00004028 [Brassica cretica]	2.39604	7.65e-16	up
Bol013850	hypothetical protein HID58_067885 [Brassica napus]	2.39433	7.85e-62	up
novel.3238	disease resistance protein [Brassica rapa subsp. pekinensis]	2.39322	3.06e-13	up
novel.2156	hypothetical protein N665_0008s0052 [Sinapis alba]	2.3921	9.92e-41	up
Bol043458	unnamed protein product [Brassica oleracea]	2.38629	2.4e-05	up
novel.4390	hypothetical protein F2Q69_00038280 [Brassica cretica]	2.38538	0.000137	up
Bol023994	hypothetical protein HID58_072789 [Brassica napus]	2.38525	4.34e-30	up
novel.336	hypothetical protein HID58_062653, partial [Brassica napus]	2.38354	2.52e-16	up
Bol007244	unnamed protein product [Brassica oleracea]	2.38236	1.06e-09	up
Bol028473	peroxidase 42 [Brassica rapa]	2.37715	1.05818e-113	up
Bol025257	PREDICTED: non-specific lipid-transfer protein 1-like [Brassica oleracea var. oleracea]	2.37629	5.7e-17	up
Bol021747	probable methyltransferase PMT16 [Brassica napus]	2.36929	4.66e-07	up
Bol029952	ganglioside-induced differentiation-associated protein 2 [Brassica napus]	2.3688	2.05e-64	up
Bol036920	hypothetical protein F2Q69_00031439 [Brassica cretica]	2.36736	6.68e-22	up
Bol021898	unnamed protein product [Brassica oleracea]	2.36298	1.75e-12	up
Bol006344	unnamed protein product [Brassica oleracea]	2.35927	1.46e-41	up
Bol008090	subtilisin-like protease SBT1.7 [Brassica napus]	2.35681	1.67e-06	up
Bol042160	MLO-like protein 13 isoform X1 [Brassica napus]	2.35639	3.71e-11	up
novel.3009	hypothetical protein HID58_074782, partial [Brassica napus]	2.35473	3e-10	up
Bol037017	unnamed protein product [Brassica napus]	2.35408	7.63e-06	up
Bol032269	PREDICTED: expansin-A5 [Brassica oleracea var. oleracea]	2.35359	1.62e-07	up
Bol043847	PREDICTED: protein ASPARTIC PROTEASE IN GUARD CELL 2 [Brassica oleracea var. oleracea]	2.35316	1.39e-39	up
Bol021623	hypothetical protein DY000_02035922 [Brassica cretica]	2.35057	1.6e-30	up
Bol019238	hypothetical protein F2Q70_00000719 [Brassica cretica]	2.34701	1.12e-10	up
novel.3976	uncharacterized protein LOC125595431 [Brassica napus]	2.34127	1.96e-08	up
Bol005219	PREDICTED: carboxymethylenebutenolidase homolog [Brassica oleracea var. oleracea]	2.33732	4.17e-50	up
Bol029915	hypothetical protein HID58_094843 [Brassica napus]	2.33549	2.82e-10	up
novel.1613	hypothetical protein BRARA_F01917 [Brassica rapa]	2.33102	0.000131	up
Bol019718	PREDICTED: putative RING-H2 finger protein ATL53 [Brassica oleracea var. oleracea]	2.32924	2.74e-06	up
Bol036739	PREDICTED: wall-associated receptor kinase-like 20 isoform X2 [Brassica oleracea var. oleracea]	2.32777	7.86e-15	up
Bol026472	unnamed protein product [Brassica oleracea]	2.32632	5.1e-22	up
novel.1207	LOW QUALITY PROTEIN: hypothetical protein HID58_011071, partial [Brassica napus]	2.32551	9.14e-08	up
Bol028413	hypothetical protein HID58_068542 [Brassica napus]	2.32263	1.18e-36	up
Bol032342	hypothetical protein DY000_02011145 [Brassica cretica]	2.32095	5.43e-18	up
Bol012553	peroxiredoxin-2B [Brassica rapa]	2.31885	1.71e-18	up
Bol043970	unnamed protein product [Brassica oleracea]	2.31803	3.79e-66	up
novel.2109	uncharacterized protein LOC103839652 [Brassica rapa]	2.31695	1.98e-11	up
Bol010964	assimilatory sulfite reductase (ferredoxin), chloroplastic [Brassica napus]	2.3106	2.04598e-135	up
Bol010853	hypothetical protein DY000_02061961 [Brassica cretica]	2.30149	1.03e-08	up
Bol031147	hypothetical protein F2Q68_00011660 [Brassica cretica]	2.3	1.2e-15	up
Bol012686	unnamed protein product, partial [Brassica rapa]	2.29885	9.55e-08	up
Bol037834	hypothetical protein Bca52824_045217 [Brassica carinata]	2.29393	1.38e-06	up
Bol015527	hypothetical protein Bca52824_051549 [Brassica carinata]	2.29153	1.17e-11	up
Bol015009	sulfite exporter TauE/SafE family protein 3 [Brassica napus]	2.29109	1e-56	up
novel.965	hypothetical protein HID58_050884 [Brassica napus]	2.29049	4.63e-15	up
Bol008058	uncharacterized protein LOC106380183 [Brassica napus]	2.28794	5.82e-68	up
Bol025000	hypothetical protein Bca52824_000469 [Brassica carinata]	2.28758	2.58e-33	up
novel.415	unnamed protein product [Brassica oleracea]	2.27964	4.67e-07	up
Bol042191	unnamed protein product [Brassica napus]	2.27834	1.5e-07	up
Bol019645	PREDICTED: probable tyrosine decarboxylase 2 isoform X1 [Brassica oleracea var. oleracea]	2.27812	1.98587e-118	up
Bol031528	PREDICTED: nudix hydrolase 18, mitochondrial-like [Brassica oleracea var. oleracea]	2.27687	2.85e-15	up
Bol012317	PREDICTED: heavy metal-associated isoprenylated plant protein 26 [Brassica oleracea var. oleracea]	2.27678	1e-12	up
Bol018674	hypothetical protein F2Q68_00037919 [Brassica cretica]	2.27569	3.37e-11	up
Bol026846	PREDICTED: pathogenesis-related protein 5-like [Brassica oleracea var. oleracea]	2.27514	3.24e-16	up
Bol009132	PREDICTED: fasciclin-like arabinogalactan protein 15 [Brassica oleracea var. oleracea]	2.27411	5.41e-26	up
Bol039526	PREDICTED: actin-1-like [Brassica oleracea var. oleracea]	2.27267	2.54e-48	up
novel.540	hypothetical protein HID58_045928 [Brassica napus]	2.26661	3.01e-28	up
novel.124	unnamed protein product [Brassica napus]	2.26613	2.47e-08	up
Bol039362	PREDICTED: gibberellin-regulated protein 6 [Brassica oleracea var. oleracea]	2.26136	8.15e-32	up
novel.3031	hypothetical protein HID58_074043 [Brassica napus]	2.26121	2.59e-30	up
novel.3007	hypothetical protein BRARA_B02584 [Brassica rapa]	2.25597	7.87e-14	up
Bol011029	hypothetical protein F2Q69_00014844 [Brassica cretica]	2.2558	3.35e-11	up
Bol009396	hypothetical protein DY000_02037356 [Brassica cretica]	2.25461	5.48e-13	up
novel.536	unnamed protein product [Brassica rapa]	2.25242	3.36e-11	up
novel.1156	hypothetical protein F2Q70_00004683 [Brassica cretica]	2.25136	2.76e-14	up
Bol037965	hypothetical protein DY000_02035100 [Brassica cretica]	2.25015	3.6e-73	up
Bol042378	hypothetical protein DY000_02027449 [Brassica cretica]	2.24814	3.69e-18	up
Bol033243	PREDICTED: osmotin-like protein [Brassica oleracea var. oleracea]	2.24399	8.6e-09	up
Bol004909	unnamed protein product [Brassica oleracea]	2.2434	3.35e-53	up
Bol017546	uncharacterized protein LOC103834475 [Brassica rapa]	2.24287	1.86e-09	up
Bol023018	PREDICTED: transcription initiation factor TFIID subunit 15-like [Brassica oleracea var. oleracea]	2.24073	1.53e-16	up
Bol031213	PREDICTED: peroxidase 31 [Brassica oleracea var. oleracea]	2.23931	1.49e-10	up
Bol016062	PREDICTED: thaumatin-like protein 1b [Brassica oleracea var. oleracea]	2.23536	1.03e-10	up
Bol023187	PREDICTED: GDSL esterase/lipase CPRD49-like [Brassica oleracea var. oleracea]	2.23415	3.46e-07	up
Bol027013	PREDICTED: cysteine-rich receptor-like protein kinase 10 [Brassica oleracea var. oleracea]	2.23375	3.53e-10	up
Bol009352	hypothetical protein Bca52824_088911 [Brassica carinata]	2.23338	1.45e-40	up
Bol025646	PREDICTED: uncharacterized oxidoreductase At4g09670 [Brassica oleracea var. oleracea]	2.23225	3.7e-66	up
Bol015374	uncharacterized protein LOC106358532 isoform X2 [Brassica napus]	2.22677	1.32e-08	up
Bol030037	hypothetical protein DY000_02028644 [Brassica cretica]	2.22361	4.87e-32	up
Bol011986	homocysteine S-methyltransferase 3 [Brassica napus]	2.22168	3.04e-10	up
Bol030298	PREDICTED: ethylene-responsive transcription factor CRF3-like [Brassica oleracea var. oleracea]	2.21936	9.06e-12	up
Bol044721	PREDICTED: lysine-rich arabinogalactan protein 18-like [Brassica oleracea var. oleracea]	2.21849	4.82e-10	up
Bol021196	PREDICTED: transcription factor WER-like [Brassica oleracea var. oleracea]	2.21575	1.76e-10	up
novel.3425	hypothetical protein F2Q69_00006674 [Brassica cretica]	2.21548	9.38e-05	up
Bol034427	unnamed protein product [Brassica oleracea]	2.20692	4.96e-55	up
Bol032992	hypothetical protein Bca52824_083949 [Brassica carinata]	2.20134	3.33e-52	up
Bol011583	unnamed protein product [Brassica napus]	2.19869	1.06e-05	up
Bol020561	hypothetical protein Bca52824_042817 [Brassica carinata]	2.19435	7.74e-30	up
Bol015947	unnamed protein product, partial [Brassica napus]	2.1908	1.67e-41	up
Bol036941	PREDICTED: probable LRR receptor-like serine/threonine-protein kinase At4g36180 [Brassica oleracea var. oleracea]	2.18667	2.48e-05	up
Bol025571	expansin-A3 precursor [Brassica rapa]	2.18457	1.78e-20	up
Bol020103	PREDICTED: SPX domain-containing protein 1 [Brassica oleracea var. oleracea]	2.18037	1.38e-22	up
Bol038641	PREDICTED: purple acid phosphatase 17 [Brassica oleracea var. oleracea]	2.18007	2.12e-36	up
Bol041894	hypothetical protein BRARA_D02124 [Brassica rapa]	2.17655	3.65e-23	up
Bol033739	hypothetical protein DY000_02027727 [Brassica cretica]	2.17631	5.02e-08	up
Bol005218	carboxymethylenebutenolidase homolog [Brassica napus]	2.17412	3.13e-76	up
Bol022352	PREDICTED: uncharacterized protein LOC106306022 isoform X1 [Brassica oleracea var. oleracea]	2.1711	2.99e-33	up
Bol026654	protein FATTY ACID EXPORT 6 [Brassica napus]	2.1699	6.59e-15	up
Bol013489	beta-glucosidase 33-like [Brassica napus]	2.16977	4.29e-32	up
Bol009659	hypothetical protein Bca52824_063528 [Brassica carinata]	2.16468	2.54e-42	up
novel.2204	hypothetical protein HID58_085581, partial [Brassica napus]	2.16081	3.11e-18	up
Bol029000	hypothetical protein Bca52824_090482 [Brassica carinata]	2.16004	1.58e-16	up
Bol023450	hypothetical protein F2Q68_00038544 [Brassica cretica]	2.15904	3.12e-73	up
Bol041534	hypothetical protein Bca52824_073919 [Brassica carinata]	2.15633	2.29e-25	up
Bol028020	unnamed protein product [Brassica napus]	2.15359	2.15e-26	up
Bol022080	unnamed protein product [Brassica oleracea]	2.15261	1.02e-33	up
Bol035840	PREDICTED: NHP2-like protein 1 isoform X2 [Brassica oleracea var. oleracea]	2.15088	3.59e-08	up
Bol018130	methionine aminotransferase BCAT4 [Brassica napus]	2.14997	5.91e-09	up
Bol039922	PREDICTED: protein TIFY 10B-like isoform X2 [Brassica oleracea var. oleracea]	2.14684	1.44e-34	up
Bol025822	hypothetical protein F2Q69_00000923 [Brassica cretica]	2.14271	3.44e-38	up
Bol007277	PREDICTED: fatty acyl-CoA reductase 2 [Brassica oleracea var. oleracea]	2.13877	1.18e-08	up
Bol030817	unnamed protein product [Brassica oleracea]	2.13801	6.7e-10	up
Bol011054	unnamed protein product [Brassica napus]	2.13555	7.98e-16	up
Bol041789	hypothetical protein N665_0116s0114 [Sinapis alba]	2.13496	2.81e-20	up
novel.3625	unnamed protein product, partial [Brassica napus]	2.13279	4.51e-16	up
Bol032464	PREDICTED: uncharacterized protein LOC106312840 [Brassica oleracea var. oleracea]	2.13123	5.39e-44	up
novel.4045	unnamed protein product [Brassica napus]	2.13122	3.46e-07	up
Bol008267	PREDICTED: CDT1-like protein a, chloroplastic [Brassica oleracea var. oleracea]	2.13013	2.72e-08	up
Bol028890	hypothetical protein F2Q70_00033770 [Brassica cretica]	2.12912	1.28e-06	up
Bol031539	PREDICTED: uncharacterized protein At1g04910-like [Brassica oleracea var. oleracea]	2.12502	5.51e-06	up
Bol012446	unnamed protein product, partial [Brassica napus]	2.12361	1.62e-07	up
Bol013913	protein SIEVE ELEMENT OCCLUSION B isoform X2 [Brassica napus]	2.12231	9.15e-27	up
Bol011089	PREDICTED: protein STRICTOSIDINE SYNTHASE-LIKE 8-like [Brassica oleracea var. oleracea]	2.12189	1.49e-23	up
Bol031222	PREDICTED: 60S acidic ribosomal protein P2-3-like [Brassica oleracea var. oleracea]	2.11875	0.000102	up
Bol030682	hypothetical protein Bca52824_044244 [Brassica carinata]	2.10958	1.51e-11	up
Bol045198	uncharacterized protein LOC125579968 [Brassica napus]	2.10733	1.29e-11	up
Bol034845	PREDICTED: inorganic pyrophosphatase 1 [Brassica oleracea var. oleracea]	2.10706	2.7e-50	up
Bol045528	hypothetical protein HID58_082499 [Brassica napus]	2.10638	9.76e-08	up
Bol005249	hypothetical protein N665_0400s0007 [Sinapis alba]	2.10636	3.82e-14	up
Bol043131	unnamed protein product [Brassica oleracea]	2.10375	6e-06	up
Bol043702	unnamed protein product [Brassica napus]	2.10234	6.09e-16	up
Bol024392	PREDICTED: cadmium-induced protein AS8 isoform X2 [Brassica oleracea var. oleracea]	2.10208	6.7e-27	up
Bol043862	gibberellin 20 oxidase 3 [Brassica napus]	2.10185	2.18e-46	up
novel.3682	hypothetical protein F2Q69_00061283 [Brassica cretica]	2.09867	1.77e-14	up
Bol010032	glucomannan 4-beta-mannosyltransferase 9 [Brassica napus]	2.09861	6.14e-28	up
Bol011985	serine/threonine-protein kinase HT1-like [Brassica napus]	2.09713	2.1e-30	up
Bol009351	PREDICTED: probable disease resistance protein At4g19060 [Brassica oleracea var. oleracea]	2.09688	2.43e-06	up
novel.3956	hypothetical protein N665_1670s0003 [Sinapis alba]	2.09541	7.17e-15	up
Bol022336	protein ALTERED PHOSPHATE STARVATION RESPONSE 1 [Brassica napus]	2.09067	2.08e-15	up
Bol026377	PREDICTED: cytokinin riboside 5'-monophosphate phosphoribohydrolase LOG1 [Brassica oleracea var. oleracea]	2.08717	6.45e-89	up
Bol034543	hypothetical protein F2Q69_00000801 [Brassica cretica]	2.08654	9.29e-13	up
Bol032541	hypothetical protein HID58_086594 [Brassica napus]	2.08644	5.16e-12	up
Bol038439	PREDICTED: serine/threonine-protein kinase Nek6 [Brassica oleracea var. oleracea]	2.08416	5.09e-18	up
Bol005945	PREDICTED: beta-galactosidase 1-like [Brassica oleracea var. oleracea]	2.08175	2.21e-19	up
Bol035557	hypothetical protein F2Q69_00003377 [Brassica cretica]	2.08063	0.000106	up
Bol027237	PREDICTED: AP2-like ethylene-responsive transcription factor TOE3 [Brassica oleracea var. oleracea]	2.08049	8.3e-53	up
Bol022774	aluminum-activated malate transporter 13-like isoform X2 [Brassica napus]	2.07895	3.27e-62	up
Bol041327	PREDICTED: homeobox-leucine zipper protein REVOLUTA-like isoform X1 [Brassica oleracea var. oleracea]	2.07433	0.0005	up
Bol024532	PREDICTED: gibberellin 20 oxidase 3-like [Brassica oleracea var. oleracea]	2.07263	1.14e-08	up
Bol029929	PREDICTED: uncharacterized protein LOC106331788 [Brassica oleracea var. oleracea]	2.07017	1.3e-31	up
Bol006727	hypothetical protein Bca52824_046267 [Brassica carinata]	2.06926	1.03e-18	up
Bol010814	unnamed protein product, partial [Brassica oleracea]	2.06887	7e-22	up
Bol019748	hypothetical protein Bca52824_056196 [Brassica carinata]	2.06851	3.83e-09	up
Bol027191	PREDICTED: uncharacterized protein LOC106304011 [Brassica oleracea var. oleracea]	2.06594	7.84e-34	up
Bol008398	hypothetical protein Bca52824_038273 [Brassica carinata]	2.06391	2.02e-09	up
Bol041338	PREDICTED: putative L-type lectin-domain containing receptor kinase I.1 [Brassica oleracea var. oleracea]	2.06202	2.74e-12	up
novel.3476	hypothetical protein Bca52824_074901 [Brassica carinata]	2.06122	4.44e-06	up
novel.2025	pentatricopeptide repeat-containing protein [Citrus sinensis]	2.05902	1.94e-05	up
Bol015187	BnaA02g26670D [Brassica napus]	2.05827	7.45e-11	up
Bol041268	cytochrome P450 81D1 [Brassica napus]	2.05735	2.35e-14	up
Bol007146	PREDICTED: probable prolyl 4-hydroxylase 4 [Brassica oleracea var. oleracea]	2.05506	2.41e-07	up
Bol017875	unnamed protein product [Brassica napus]	2.05404	8.43e-24	up
Bol022356	PREDICTED: ethylene-responsive transcription factor SHINE 3 [Brassica oleracea var. oleracea]	2.0527	1.17e-25	up
Bol033277	PREDICTED: 3-hydroxyisobutyryl-CoA hydrolase 1-like isoform X1 [Brassica oleracea var. oleracea]	2.05236	9.13e-11	up
Bol024189	hypothetical protein Bca52824_054071 [Brassica carinata]	2.04901	3.02e-26	up
Bol033754	brassinosteroid-related acyltransferase 1 [Brassica napus]	2.04875	1.54e-11	up
Bol016829	PREDICTED: probable serine/threonine-protein kinase At5g41260 [Brassica oleracea var. oleracea]	2.04674	4.49635e-100	up
Bol035456	bifunctional protein FolD 2 [Brassica rapa]	2.04599	4.01e-44	up
Bol035044	unnamed protein product [Brassica oleracea]	2.04565	1.61e-15	up
Bol008533	unnamed protein product [Brassica oleracea]	2.0413	1.51e-07	up
novel.1761	uncharacterized protein LOC125581955 [Brassica napus]	2.04033	0.000312	up
Bol006378	PREDICTED: epithiospecifier protein-like [Brassica oleracea var. oleracea]	2.03652	3.23e-26	up
Bol025897	PREDICTED: uncharacterized protein LOC106334643 isoform X2 [Brassica oleracea var. oleracea]	2.0362	4.7e-06	up
Bol008384	unnamed protein product [Brassica oleracea]	2.03457	3.87e-08	up
Bol018971	hypothetical protein HID58_054756 [Brassica napus]	2.03201	6.8e-05	up
Bol008080	PREDICTED: glucan endo-1,3-beta-glucosidase 12 isoform X1 [Brassica oleracea var. oleracea]	2.03197	2.51e-07	up
Bol042190	PREDICTED: 31 kDa ribonucleoprotein, chloroplastic-like isoform X1 [Brassica oleracea var. oleracea]	2.02979	7.03e-35	up
Bol016196	hypothetical protein Bca52824_083985 [Brassica carinata]	2.02936	3.51e-06	up
novel.3927	hypothetical protein DY000_02058320 [Brassica cretica]	2.0256	1.86e-10	up
Bol038222	PREDICTED: dihomomethionine N-hydroxylase-like [Brassica oleracea var. oleracea]	2.02412	7.88e-12	up
Bol019000	hypothetical protein IGI04_006574, partial [Brassica rapa subsp. trilocularis]	2.02051	1.5e-08	up
Bol007340	PREDICTED: aspartic proteinase nepenthesin-1-like [Brassica oleracea var. oleracea]	2.02045	1.78e-21	up
Bol036031	unnamed protein product [Brassica oleracea]	2.01988	7.5e-13	up
Bol008027	hypothetical protein F2Q70_00019026 [Brassica cretica]	2.01892	2.39e-74	up
Bol033535	PREDICTED: NAC domain-containing protein 73-like [Brassica oleracea var. oleracea]	2.01708	5.49e-06	up
Bol035794	PREDICTED: 21 kDa protein-like [Brassica oleracea var. oleracea]	2.01592	1.41e-09	up
Bol008391	PREDICTED: syntaxin-61 [Brassica oleracea var. oleracea]	2.01532	1.8e-24	up
Bol036928	jacalin-related lectin 35-like [Brassica napus]	2.01288	7.12e-26	up
Bol015524	PREDICTED: LOW QUALITY PROTEIN: dehydrodolichyl diphosphate synthase 2-like [Brassica oleracea var. oleracea]	2.01166	5.47e-23	up
Bol014244	protein SMAX1-LIKE 5 [Brassica napus]	2.00678	8.19e-09	up
Bol029080	PREDICTED: xylem cysteine proteinase 1 [Brassica oleracea var. oleracea]	2.00565	8.37e-06	up
novel.1164	unnamed protein product [Brassica rapa]	2.00424	4.47e-20	up
Bol026189	hypothetical protein HID58_091971 [Brassica napus]	2.00386	6.83e-83	up
Bol036908	PREDICTED: ethylene-responsive transcription factor RAP2-3 isoform X1 [Brassica oleracea var. oleracea]	2.00138	3.51e-27	up
novel.1946	hypothetical protein HID58_060301 [Brassica napus]	2.00034	1.64e-39	up
Bol030533	unnamed protein product [Brassica napus]	1.99979	5.77e-07	up
Bol021195	PREDICTED: beta carbonic anhydrase 2, chloroplastic [Brassica oleracea var. oleracea]	1.99941	1.15e-48	up
novel.3209	hypothetical protein HID58_076155 [Brassica napus]	1.99676	1.31e-08	up
Bol011442	PREDICTED: transcription factor bHLH57 [Brassica oleracea var. oleracea]	1.99488	7.84e-42	up
Bol022089	PREDICTED: probable rhamnogalacturonate lyase B [Brassica oleracea var. oleracea]	1.99482	0.000431	up
Bol043081	unnamed protein product [Brassica oleracea]	1.99411	0.007823	up
Bol019492	hypothetical protein HID58_069962 [Brassica napus]	1.99375	3.72e-13	up
Bol037213	uncharacterized protein LOC106409405 [Brassica napus]	1.99249	2.96e-17	up
Bol037779	probable inositol transporter 3 [Brassica napus]	1.98567	5.27e-05	up
Bol028892	PREDICTED: AP2-like ethylene-responsive transcription factor ANT [Brassica oleracea var. oleracea]	1.98375	0.000332	up
Bol033395	PREDICTED: transmembrane protein 136 isoform X2 [Brassica oleracea var. oleracea]	1.98008	3.56e-12	up
Bol008263	hypothetical protein IGI04_026083 [Brassica rapa subsp. trilocularis]	1.97983	3.98e-06	up
Bol004706	hypothetical protein Bca52824_065783 [Brassica carinata]	1.97888	6.23e-11	up
Bol040770	cellulose synthase-like protein D5 [Brassica napus]	1.9745	8.09e-06	up
novel.2973	Gag-Pol [Arabidopsis thaliana]	1.97413	1.56e-06	up
Bol022178	phosphoenolpyruvate carboxylase kinase 1-like [Brassica napus]	1.97359	5.57e-21	up
Bol038636	probable inactive receptor kinase RLK902 [Brassica napus]	1.97007	2.66e-16	up
Bol006926	PREDICTED: uncharacterized protein LOC106336793 [Brassica oleracea var. oleracea]	1.96887	8.76e-11	up
Bol034655	probable alkaline/neutral invertase B [Brassica napus]	1.96809	6.41e-17	up
Bol010447	PREDICTED: probable sugar phosphate/phosphate translocator At1g12500 [Brassica oleracea var. oleracea]	1.96263	3.45e-13	up
Bol034477	auxin-responsive protein SAUR21 [Brassica napus]	1.96146	4.34e-17	up
novel.2427	hypothetical protein F2Q68_00034250 [Brassica cretica]	1.96038	5.87e-06	up
Bol009226	protein DETOXIFICATION 27-like isoform X1 [Brassica napus]	1.96016	3.08e-10	up
Bol010143	hypothetical protein Bca52824_080696 [Brassica carinata]	1.9588	8.01e-16	up
Bol026541	PREDICTED: heat stress transcription factor A-6b-like [Brassica oleracea var. oleracea]	1.95769	3.49e-22	up
Bol033551	unnamed protein product [Brassica oleracea]	1.95525	1.07e-22	up
Bol026667	kinesin-like protein KIN-12F [Brassica napus]	1.95255	1.61e-06	up
novel.2400	unnamed protein product [Brassica oleracea]	1.95072	1.19e-10	up
novel.1419	unnamed protein product, partial [Brassica oleracea]	1.95042	4.42e-14	up
Bol037311	PREDICTED: uncharacterized protein LOC106301398 isoform X2 [Brassica oleracea var. oleracea]	1.94878	3.02e-07	up
novel.1834	hypothetical protein DY000_02009897 [Brassica cretica]	1.94867	7.28e-06	up
Bol017925	auxin-responsive protein IAA29-like isoform X1 [Brassica napus]	1.94803	5.58e-30	up
Bol024973	PREDICTED: protein NRT1/ PTR FAMILY 5.15-like [Brassica oleracea var. oleracea]	1.94778	9.56e-19	up
novel.1673	hypothetical protein Bca52824_064795 [Brassica carinata]	1.94349	3.32e-32	up
Bol012335	tetratricopeptide repeat domain-containing protein PYG7, chloroplastic [Brassica napus]	1.9429	7.37e-36	up
Bol023883	transportin-1-like [Brassica napus]	1.94103	9.55e-16	up
Bol026564	unnamed protein product [Brassica oleracea]	1.94028	4.64e-14	up
Bol043182	uncharacterized protein LOC106374606 [Brassica napus]	1.93517	1.04e-21	up
Bol039855	unnamed protein product [Brassica napus]	1.93499	2.67e-14	up
novel.2528	unnamed protein product, partial [Brassica oleracea]	1.93284	1.76e-12	up
Bol027188	PREDICTED: serine/threonine-protein kinase HT1 [Brassica oleracea var. oleracea]	1.93238	6.15e-16	up
novel.1235	hypothetical protein IGI04_012198 [Brassica rapa subsp. trilocularis]	1.93219	1.14e-07	up
Bol022018	hypothetical protein F2Q69_00026320, partial [Brassica cretica]	1.93109	3.23e-19	up
Bol020025	hypothetical protein Bca52824_054748 [Brassica carinata]	1.92819	3.69e-09	up
Bol021438	hypothetical protein HID58_071745 [Brassica napus]	1.92765	1.5e-09	up
Bol041292	PREDICTED: uncharacterized protein LOC106332858 [Brassica oleracea var. oleracea]	1.92754	2.08e-08	up
Bol043526	unnamed protein product [Brassica napus]	1.92526	5.6e-05	up
Bol021489	aspartyl protease family protein At5g10770-like [Brassica napus]	1.92431	4.04e-06	up
Bol024298	unnamed protein product [Brassica oleracea]	1.92342	1.16e-09	up
Bol011707	hypothetical protein DY000_02029352 [Brassica cretica]	1.91995	3.12e-10	up
Bol014896	hypothetical protein Bca52824_054427 [Brassica carinata]	1.91968	8.25e-20	up
Bol006380	PREDICTED: epithiospecifier protein-like [Brassica oleracea var. oleracea]	1.91899	1.62e-19	up
Bol033258	hypothetical protein Bca52824_045591 [Brassica carinata]	1.91855	1.18e-69	up
novel.3690	hypothetical protein HID58_081619 [Brassica napus]	1.91428	1.85e-05	up
Bol007962	unnamed protein product [Brassica napus]	1.9112	3.77e-45	up
Bol042497	unnamed protein product [Brassica oleracea]	1.91019	1.07e-43	up
novel.4296	hypothetical protein IGI04_015676 [Brassica rapa subsp. trilocularis]	1.90979	3.86e-17	up
novel.2555	unnamed protein product [Brassica napus]	1.90941	1.78e-06	up
Bol028648	hypothetical protein HID58_046924 [Brassica napus]	1.90804	9.69e-21	up
Bol005600	hypothetical protein F2Q69_00055386 [Brassica cretica]	1.908	1.07e-06	up
novel.2470	hypothetical protein HID58_092572 [Brassica napus]	1.9078	6.83e-10	up
Bol013165	photosystem I chlorophyll a/b-binding protein 6, chloroplastic [Brassica napus]	1.90685	3.89e-48	up
novel.80	unnamed protein product, partial [Brassica rapa]	1.90446	3.21e-06	up
Bol028782	hypothetical protein HID58_039923 [Brassica napus]	1.90169	5.39e-47	up
Bol013914	PREDICTED: protein SIEVE ELEMENT OCCLUSION A-like [Brassica oleracea var. oleracea]	1.90157	1.6e-17	up
Bol017577	PREDICTED: laccase-2 [Brassica oleracea var. oleracea]	1.90101	0.004603	up
Bol036230	PREDICTED: bidirectional sugar transporter SWEET12-like [Brassica oleracea var. oleracea]	1.90047	1.24e-06	up
Bol016516	PREDICTED: putative lipid-binding protein At4g00165 [Brassica oleracea var. oleracea]	1.8986	5.83e-32	up
Bol005427	unnamed protein product [Brassica oleracea]	1.8963	1.48e-09	up
Bol015383	PREDICTED: calcium-dependent protein kinase 1-like [Brassica oleracea var. oleracea]	1.89535	1.47e-21	up
Bol043461	uncharacterized protein LOC106372324 [Brassica napus]	1.89481	8.31e-10	up
Bol019222	PREDICTED: subtilisin-like protease SBT1.7 [Brassica oleracea var. oleracea]	1.89336	3.95e-71	up
Bol025353	expansin-A4-like precursor [Brassica napus]	1.89102	2.71e-46	up
Bol042429	hypothetical protein DY000_02004918 [Brassica cretica]	1.89086	5.49e-31	up
Bol013198	protein IMPAIRED IN BABA-INDUCED STERILITY 1 [Brassica napus]	1.88521	2.25e-38	up
novel.3531	PREDICTED: pathogenesis-related protein 1-like [Brassica oleracea var. oleracea]	1.88343	1.29e-20	up
Bol022931	hypothetical protein Bca52824_041227 [Brassica carinata]	1.88272	9.64e-58	up
novel.3861	BnaAnng36570D [Brassica napus]	1.87966	1.33e-19	up
Bol008664	PREDICTED: probable polygalacturonase At1g80170 [Brassica oleracea var. oleracea]	1.8787	0.001635	up
Bol043671	histone H3.2 [Zea mays]	1.87787	5.58e-14	up
Bol032020	probable serine/threonine-protein kinase At1g09600 [Brassica napus]	1.87517	7.84e-09	up
Bol039645	fructose-bisphosphate aldolase 5, cytosolic [Brassica napus]	1.87184	4.97e-53	up
Bol034310	hypothetical protein F2Q69_00000598 [Brassica cretica]	1.86959	1.25e-07	up
Bol029299	PREDICTED: interactor of constitutive active ROPs 1-like [Brassica oleracea var. oleracea]	1.86828	3.8e-14	up
Bol034590	PREDICTED: SPX domain-containing protein 1 [Brassica oleracea var. oleracea]	1.86824	2.11e-27	up
Bol040169	ribulose bisphosphate carboxylase small chain F1, chloroplastic isoform X2 [Brassica rapa]	1.86536	2.56e-10	up
Bol035055	unnamed protein product [Brassica oleracea]	1.8638	1.71e-16	up
Bol040709	PREDICTED: ras-related protein RABA3 [Brassica oleracea var. oleracea]	1.8606	8.7e-17	up
Bol012285	PREDICTED: probable polygalacturonase At1g80170 [Brassica oleracea var. oleracea]	1.85755	1.12e-07	up
Bol022746	PREDICTED: probable protein arginine N-methyltransferase 1.2 [Brassica oleracea var. oleracea]	1.85682	1.97e-06	up
Bol023913	hypothetical protein Bca52824_083871 [Brassica carinata]	1.85589	9.26e-21	up
Bol004766	protein kinase STUNTED [Brassica napus]	1.84872	7.87e-16	up
Bol017906	PREDICTED: uncharacterized protein LOC106294561 [Brassica oleracea var. oleracea]	1.84817	4.48e-12	up
Bol022321	hypothetical protein IGI04_024411 [Brassica rapa subsp. trilocularis]	1.84779	3.24e-22	up
Bol007893	palmitoyl-protein thioesterase 1 [Brassica napus]	1.84763	0.000201	up
Bol012303	PREDICTED: MLP-like protein 31 [Brassica oleracea var. oleracea]	1.84584	3.18e-05	up
Bol027703	unnamed protein product [Brassica napus]	1.84477	3.01e-09	up
Bol017966	PREDICTED: protein GLUTAMINE DUMPER 1-like [Brassica oleracea var. oleracea]	1.84369	3.41e-07	up
novel.4393	uncharacterized protein LOC103843513 [Brassica rapa]	1.84336	5.06e-05	up
Bol036647	BnaC05g08730D [Brassica napus]	1.84036	2.57e-20	up
Bol025667	unnamed protein product, partial [Brassica napus]	1.83771	1.64e-09	up
Bol042742	piriformospora indica-insensitive protein 2-like [Brassica napus]	1.83738	3.35e-14	up
Bol042515	PREDICTED: GDSL esterase/lipase At2g04570 [Brassica oleracea var. oleracea]	1.83352	1.49e-53	up
Bol005250	PREDICTED: chlorophyll a-b binding protein 1, chloroplastic-like [Brassica oleracea var. oleracea]	1.83145	2.96e-19	up
novel.3370	NAC052 [Arabidopsis thaliana]	1.82836	1.11e-14	up
Bol008129	PREDICTED: uncharacterized protein LOC106325155 [Brassica oleracea var. oleracea]	1.82725	1.61e-20	up
Bol043903	hypothetical protein Bca52824_069877 [Brassica carinata]	1.82502	1.95e-13	up
Bol038472	probable histone H2A.2 [Brassica napus]	1.82012	8.44e-13	up
novel.3613	hypothetical protein Bca52824_073948 [Brassica carinata]	1.81819	1.11e-07	up
Bol004611	PREDICTED: protein NETWORKED 4B-like [Brassica oleracea var. oleracea]	1.81696	6.16e-23	up
Bol014864	probable galacturonosyltransferase 4 [Brassica napus]	1.81668	0.022687	up
Bol034615	cystine lyase CORI3 [Brassica napus]	1.81527	4.89e-21	up
Bol025354	hypothetical protein HID58_063207 [Brassica napus]	1.81527	3.34e-36	up
Bol026077	profilin-5-like [Brassica napus]	1.81436	1.55e-16	up
Bol044367	hypothetical protein F2Q70_00040946 [Brassica cretica]	1.8134	4.92e-09	up
Bol039686	PREDICTED: GDSL esterase/lipase At4g26790 [Brassica oleracea var. oleracea]	1.81222	4.04e-28	up
Bol013502	PREDICTED: endoglucanase 11 [Brassica oleracea var. oleracea]	1.81118	2.69e-14	up
Bol037980	BnaC04g43100D [Brassica napus]	1.80889	1.15e-05	up
Bol014258	PREDICTED: cytokinin dehydrogenase 3 [Brassica oleracea var. oleracea]	1.80801	0.000915	up
Bol028783	proline-rich protein 4 [Brassica napus]	1.80638	2.29e-55	up
Bol012691	hypothetical protein Bca52824_060490 [Brassica carinata]	1.80519	3.78e-12	up
Bol035711	BnaUnng04530D [Brassica napus]	1.80493	2.04e-07	up
Bol025333	hypothetical protein Bca52824_044885 [Brassica carinata]	1.80416	1.88e-11	up
Bol027870	hypothetical protein HID58_072476 [Brassica napus]	1.80404	3e-19	up
Bol032301	unnamed protein product [Brassica napus]	1.80179	5.11e-10	up
Bol018435	Unknown [Brassica oleracea]	1.80096	3.44e-29	up
Bol026271	unnamed protein product [Brassica napus]	1.80061	4.13e-46	up
Bol007133	PREDICTED: uncharacterized protein LOC106327077 [Brassica oleracea var. oleracea]	1.80001	4.74e-08	up
Bol009218	hypothetical protein HID58_054834 [Brassica napus]	1.79969	2.16e-30	up
Bol035002	leucine-rich repeat receptor-like serine/threonine-protein kinase RGI4 [Brassica napus]	1.79736	2.32e-17	up
Bol014420	hypothetical protein HID58_060435, partial [Brassica napus]	1.79689	8.11e-90	up
Bol022999	MAR-binding filament-like protein 1 [Brassica napus]	1.79552	1.3e-82	up
Bol037324	PREDICTED: UDP-glucuronate 4-epimerase 6-like [Brassica oleracea var. oleracea]	1.7936	1.32e-18	up
Bol025606	PREDICTED: protein EXORDIUM [Brassica oleracea var. oleracea]	1.79283	1.28e-24	up
Bol027039	hypothetical protein Bca52824_075172 [Brassica carinata]	1.79213	1.45e-14	up
Bol034532	unnamed protein product [Brassica oleracea]	1.79156	2.94e-80	up
Bol008576	loricrin-like isoform X2 [Brassica napus]	1.79125	6.67e-06	up
Bol008379	PREDICTED: beta-galactosidase 8 [Brassica oleracea var. oleracea]	1.78729	8.85e-28	up
novel.3188	hypothetical protein HID58_075594, partial [Brassica napus]	1.7859	6.94e-15	up
Bol006051	PREDICTED: uncharacterized protein LOC106318634 [Brassica oleracea var. oleracea]	1.78306	2.72e-13	up
Bol014226	AP2-like ethylene-responsive transcription factor AIL5 isoform X1 [Brassica napus]	1.78302	6.95e-05	up
Bol037806	unnamed protein product [Brassica oleracea]	1.78296	4.96e-19	up
Bol021809	B3 domain-containing transcription factor NGA1-like [Brassica napus]	1.78258	1.86e-07	up
novel.1945	beta-glucosidase 15-like isoform X1 [Brassica napus]	1.78225	5.55e-38	up
novel.2872	hypothetical protein F2Q69_00040899 [Brassica cretica]	1.78208	7.79e-09	up
novel.3070	hypothetical protein F2Q68_00034250 [Brassica cretica]	1.78137	0.005948	up
Bol005056	hypothetical protein F2Q69_00056704 [Brassica cretica]	1.78072	2.29e-06	up
Bol018504	CER1 [Brassica napus]	1.78055	2.82e-33	up
Bol017437	PREDICTED: flowering-promoting factor 1-like protein 1 [Brassica oleracea var. oleracea]	1.78044	5.76e-09	up
Bol040875	PREDICTED: auxin-responsive protein IAA3 [Brassica oleracea var. oleracea]	1.77706	2.04e-05	up
Bol022914	PREDICTED: uncharacterized protein LOC106328021 [Brassica oleracea var. oleracea]	1.77357	1.78e-39	up
Bol032437	unnamed protein product [Brassica napus]	1.77168	1.81e-22	up
Bol040327	hypothetical protein F2Q69_00015853 [Brassica cretica]	1.76903	5.1e-46	up
novel.226	hypothetical protein HID58_043632 [Brassica napus]	1.76896	9.54e-13	up
Bol018563	unnamed protein product [Brassica napus]	1.76823	5.15e-49	up
Bol041166	hypothetical protein Bca52824_062176 [Brassica carinata]	1.76692	5.96e-48	up
Bol019493	jacalin-related lectin 34 isoform X1 [Brassica napus]	1.76666	4.58e-18	up
novel.2681	unnamed protein product, partial [Brassica napus]	1.76653	3.49e-14	up
Bol029919	PREDICTED: adenylosuccinate lyase-like [Brassica oleracea var. oleracea]	1.7617	6.05e-45	up
Bol009333	PREDICTED: dihydroneopterin aldolase 1-like isoform X2 [Brassica oleracea var. oleracea]	1.76077	1.7e-11	up
Bol034343	biotin carboxyl carrier protein of acetyl-CoA carboxylase 2, chloroplastic-like [Brassica napus]	1.76059	0.000313	up
Bol039646	PREDICTED: probable LRR receptor-like serine/threonine-protein kinase At4g26540 [Brassica oleracea var. oleracea]	1.76047	3.98e-17	up
Bol031099	hypothetical protein F2Q69_00055817 [Brassica cretica]	1.75963	2.42e-20	up
Bol031310	hypothetical protein Bca52824_079242 [Brassica carinata]	1.75694	8.42e-05	up
Bol021981	zinc finger protein AZF1 isoform X1 [Brassica napus]	1.75639	6.47e-16	up
Bol016958	PREDICTED: cyclin-dependent kinase inhibitor 2-like [Brassica oleracea var. oleracea]	1.75612	6.71e-37	up
Bol027111	hypothetical protein Bca52824_072113 [Brassica carinata]	1.75421	0.006373	up
novel.2488	hypothetical protein Bca52824_084021 [Brassica carinata]	1.75403	5.58e-07	up
novel.2022	--	1.75298	5.57e-18	up
Bol035043	myrosinase-binding protein 2 [Brassica napus]	1.75261	3.25e-20	up
Bol028307	beta-amylase 5-like [Brassica napus]	1.75	1.27e-16	up
Bol044871	PREDICTED: protein CLP1 homolog [Brassica oleracea var. oleracea]	1.74934	2.01e-07	up
Bol034769	PREDICTED: photosynthetic NDH subunit of subcomplex B 3, chloroplastic [Brassica oleracea var. oleracea]	1.74595	1.26e-21	up
Bol026424	PREDICTED: uncharacterized protein LOC106321060 [Brassica oleracea var. oleracea]	1.74064	1.43e-05	up
novel.3183	hypothetical protein F2Q68_00035258 [Brassica cretica]	1.73928	1.52e-06	up
Bol022027	PREDICTED: lipase-like [Brassica oleracea var. oleracea]	1.73715	1.15e-06	up
Bol017871	unnamed protein product [Brassica napus]	1.73664	3.57e-40	up
novel.1193	hypothetical protein DY000_02037730 [Brassica cretica]	1.73275	1.17e-07	up
novel.1573	unnamed protein product [Brassica napus]	1.73184	9.13e-07	up
Bol025609	PREDICTED: thylakoid lumenal 29 kDa protein, chloroplastic [Brassica oleracea var. oleracea]	1.73174	4.61e-59	up
Bol010725	protein SIEVE ELEMENT OCCLUSION A [Brassica napus]	1.73164	1.1e-16	up
novel.3832	unnamed protein product [Brassica napus]	1.72703	2.74e-05	up
Bol012175	PREDICTED: reticulon-like protein B21 [Brassica oleracea var. oleracea]	1.7269	1.65e-07	up
Bol007454	PREDICTED: probable pectate lyase 9 [Brassica oleracea var. oleracea]	1.72374	3.85e-10	up
novel.2335	hypothetical protein HID58_064598 [Brassica napus]	1.7236	6.06e-14	up
Bol038854	receptor-like protein kinase THESEUS 1 [Brassica napus]	1.72297	1.11e-14	up
Bol017085	unnamed protein product [Brassica oleracea]	1.722	1e-11	up
Bol022856	abscisic acid 8'-hydroxylase 3 [Brassica napus]	1.71806	1.08e-05	up
Bol014926	hypothetical protein HID58_041544 [Brassica napus]	1.71714	1.35e-07	up
novel.115	hypothetical protein 23.t00070 [Brassica oleracea]	1.71628	1.58e-08	up
Bol044855	protein LONGIFOLIA 1-like [Brassica napus]	1.71347	1.46e-21	up
Bol036741	glutathione S-transferase U17 [Brassica napus]	1.71326	6.03e-24	up
Bol039588	unnamed protein product [Brassica oleracea]	1.71248	1.13e-09	up
Bol023015	hypothetical protein F2Q69_00016422 [Brassica cretica]	1.70917	1.27e-28	up
Bol033382	PREDICTED: major pollen allergen Ole e 10 isoform X2 [Brassica oleracea var. oleracea]	1.70702	1.06e-08	up
Bol039127	PREDICTED: LOW QUALITY PROTEIN: uncharacterized protein LOC106300969 [Brassica oleracea var. oleracea]	1.70678	4.76e-06	up
Bol037899	uncharacterized protein LOC125580928 [Brassica napus]	1.70534	6.59e-05	up
novel.237	En/Spm-related transposon protein [Brassica oleracea var. alboglabra]	1.70299	1.69e-07	up
Bol038393	hypothetical protein HID58_067405 [Brassica napus]	1.69904	1.8e-24	up
Bol020814	hypothetical protein HID58_073938 [Brassica napus]	1.69857	9.23e-20	up
Bol030072	hypothetical protein Bca52824_096352 [Brassica carinata]	1.69826	6.32e-21	up
Bol015267	PREDICTED: expansin-A9 [Brassica oleracea var. oleracea]	1.69531	4.95e-17	up
Bol009645	hypothetical protein HID58_065540 [Brassica napus]	1.69454	9.09e-16	up
Bol010678	unnamed protein product [Brassica napus]	1.69073	1.31e-17	up
Bol037768	hypothetical protein F2Q69_00017409 [Brassica cretica]	1.6881	9.08e-24	up
Bol016871	hypothetical protein Bca52824_057301 [Brassica carinata]	1.68499	3.31e-08	up
Bol006301	hypothetical protein Bca52824_071878 [Brassica carinata]	1.68398	8.86e-13	up
Bol012575	unnamed protein product [Brassica oleracea]	1.68346	1.46e-21	up
novel.4176	--	1.68302	2.52e-11	up
Bol024411	hypothetical protein F2Q69_00057007 [Brassica cretica]	1.68174	0.000139	up
Bol030104	hypothetical protein Bca52824_049762 [Brassica carinata]	1.68168	7.91e-11	up
Bol031280	lipase [Brassica napus]	1.67893	3e-05	up
Bol008350	PREDICTED: cyclin-dependent protein kinase inhibitor SMR1 [Brassica oleracea var. oleracea]	1.67818	6.64e-05	up
Bol029535	PREDICTED: 14 kDa proline-rich protein DC2.15 [Brassica oleracea var. oleracea]	1.67763	5.2e-36	up
novel.1894	photosystem I subunit IX [Hylotelephium erythrostictum]	1.67516	9.52e-15	up
Bol007751	PREDICTED: uncharacterized protein LOC106318834 [Brassica oleracea var. oleracea]	1.67506	9.97e-09	up
Bol019751	hypothetical protein Bca52824_056199 [Brassica carinata]	1.67407	8.01e-05	up
Bol021704	PREDICTED: ethylene-responsive transcription factor ERF034-like [Brassica oleracea var. oleracea]	1.67387	2.1e-05	up
novel.3292	unnamed protein product [Microthlaspi erraticum]	1.67322	1.44e-18	up
Bol019376	hypothetical protein Bca52824_040060 [Brassica carinata]	1.67145	3.42e-09	up
Bol013566	hypothetical protein N665_0296s0041 [Sinapis alba]	1.67076	2.02e-06	up
Bol018489	protein transport Sec1a [Brassica napus]	1.66997	8.62e-07	up
Bol007307	unnamed protein product [Brassica oleracea]	1.66978	7.6e-24	up
Bol013017	unnamed protein product [Brassica oleracea]	1.66936	5.95e-07	up
Bol041548	hypothetical protein DY000_02020522 [Brassica cretica]	1.66353	2.99e-16	up
Bol038193	PREDICTED: AP2-like ethylene-responsive transcription factor At1g16060 [Brassica oleracea var. oleracea]	1.6629	2.03e-05	up
Bol034275	unnamed protein product [Brassica napus]	1.66281	5.59e-22	up
Bol039024	unnamed protein product [Brassica napus]	1.66256	7.75e-07	up
Bol007966	unnamed protein product [Brassica napus]	1.66252	4.29e-28	up
Bol016209	delta-1-pyrroline-5-carboxylate synthase A isoform X1 [Brassica rapa]	1.65669	3.46e-24	up
Bol005065	PREDICTED: CASP-like protein 1E1 [Brassica oleracea var. oleracea]	1.65626	2.81e-15	up
novel.2303	hypothetical protein Bca52824_065677 [Brassica carinata]	1.65481	0.001044	up
Bol020969	PREDICTED: cadmium/zinc-transporting ATPase HMA2 [Brassica oleracea var. oleracea]	1.65319	9.14e-11	up
Bol008499	BnaCnng62270D [Brassica napus]	1.65144	4.78e-25	up
Bol038657	receptor-like protein kinase HSL1 [Brassica napus]	1.65135	3.81e-40	up
Bol005620	PREDICTED: uncharacterized protein LOC106304236 [Brassica oleracea var. oleracea]	1.64885	8.35e-06	up
Bol034364	rhamnogalacturonan I rhamnosyltransferase 1-like isoform X2 [Brassica napus]	1.64854	1.74e-20	up
Bol019352	unnamed protein product [Brassica oleracea]	1.6467	5.11e-49	up
Bol035644	PREDICTED: uncharacterized protein LOC106336279 [Brassica oleracea var. oleracea]	1.64575	1.05e-18	up
novel.1210	hypothetical protein Bca52824_041205 [Brassica carinata]	1.64542	2.16e-12	up
Bol017515	homeobox-leucine zipper protein HAT7-like isoform X2 [Brassica rapa]	1.64541	1.87e-16	up
Bol030442	unnamed protein product [Brassica oleracea]	1.64492	1.29e-11	up
Bol045790	hypothetical protein HID58_082957 [Brassica napus]	1.64331	9.06e-18	up
Bol024969	PREDICTED: uncharacterized protein At1g26090, chloroplastic [Brassica oleracea var. oleracea]	1.64028	5.66e-15	up
Bol027390	PREDICTED: reticuline oxidase-like protein [Brassica oleracea var. oleracea]	1.6396	1.92e-14	up
Bol040167	PREDICTED: E3 ubiquitin-protein ligase RING1-like [Brassica oleracea var. oleracea]	1.63857	0.000269	up
novel.1022	hypothetical protein IGI04_010184 [Brassica rapa subsp. trilocularis]	1.63821	4.4e-05	up
Bol033094	expansin-A5 [Brassica napus]	1.63709	2.6e-09	up
Bol029036	PREDICTED: L-ascorbate peroxidase 5, peroxisomal [Brassica oleracea var. oleracea]	1.63412	4.07e-05	up
novel.907	uncharacterized protein LOC106376303 [Brassica napus]	1.63285	0.000525	up
Bol035510	30S ribosomal protein S10, chloroplastic-like [Brassica napus]	1.63039	4e-57	up
Bol035054	Dynein light chain type 1/2 [Arabidopsis thaliana x Arabidopsis arenosa]	1.62983	0.00019	up
Bol027168	PREDICTED: pentatricopeptide repeat-containing protein At5g66520 [Brassica oleracea var. oleracea]	1.62897	3.58e-25	up
Bol009772	unnamed protein product [Brassica napus]	1.62707	1.11e-22	up
Bol009229	protein DETOXIFICATION 27 isoform X2 [Brassica napus]	1.62421	3.97e-12	up
Bol025991	uncharacterized protein LOC106387169 [Brassica napus]	1.62351	2.02e-09	up
Bol016170	PREDICTED: postacrosomal sheath WW domain-binding protein [Brassica oleracea var. oleracea]	1.62265	1.34e-21	up
Bol039363	BnaUnng00920D [Brassica napus]	1.62132	9.23e-20	up
Bol024159	hypothetical protein HID58_048522 [Brassica napus]	1.62049	1.19e-37	up
Bol037066	PREDICTED: phospho-N-acetylmuramoyl-pentapeptide-transferase homolog [Brassica oleracea var. oleracea]	1.61956	1.36e-30	up
Bol039007	hypothetical protein Bca52824_081119 [Brassica carinata]	1.61934	2.43e-09	up
Bol009631	early nodulin-like protein 3 [Brassica napus]	1.61824	5.79e-06	up
novel.289	PREDICTED: uncharacterized protein LOC108810519 [Raphanus sativus]	1.61568	1.51e-40	up
Bol033474	PREDICTED: L-ascorbate oxidase homolog [Brassica oleracea var. oleracea]	1.6151	4.57e-19	up
novel.2264	unnamed protein product [Microthlaspi erraticum]	1.61509	6.49e-06	up
Bol030793	PREDICTED: thaumatin-like protein [Brassica oleracea var. oleracea]	1.615	7.35e-05	up
Bol018780	hypothetical protein F2Q68_00032182 [Brassica cretica]	1.61436	9.81e-21	up
Bol028898	PREDICTED: protein SHORT-ROOT [Brassica oleracea var. oleracea]	1.61264	7.43e-14	up
novel.1424	uncharacterized protein LOC125577821 [Brassica napus]	1.60965	3.79e-10	up
Bol034610	hypothetical protein F2Q70_00007702 [Brassica cretica]	1.60682	2.55e-29	up
Bol016061	PI-PLC X-box domain-containing protein DDB_G0293730 [Brassica rapa]	1.60586	1.14e-09	up
Bol032601	PREDICTED: mitotic spindle checkpoint protein MAD2 [Brassica oleracea var. oleracea]	1.60515	3.9e-06	up
Bol006907	F-box protein At2g41170-like [Brassica napus]	1.6042	5.69e-16	up
Bol034356	unnamed protein product [Brassica oleracea]	1.60337	3.07e-63	up
Bol010783	PREDICTED: rhodanese-like domain-containing protein 4, chloroplastic [Brassica oleracea var. oleracea]	1.60292	1.99e-58	up
Bol031835	PREDICTED: uncharacterized protein LOC106303651 [Brassica oleracea var. oleracea]	1.60166	2.92e-12	up
Bol044498	small G protein signaling modulator 1 isoform X1 [Brassica napus]	1.59931	0.000147	up
Bol007154	unnamed protein product [Brassica oleracea]	1.59776	3.2e-19	up
Bol021382	hypothetical protein F2Q68_00007468, partial [Brassica cretica]	1.5931	1e-10	up
Bol006887	probable WRKY transcription factor 54 [Brassica napus]	1.58832	1.66e-08	up
Bol029845	unnamed protein product [Brassica oleracea]	1.58622	2.3e-46	up
Bol042597	proline iminopeptidase isoform X2 [Brassica napus]	1.58607	3.87e-46	up
Bol018058	AUGMIN subunit 8-like [Brassica napus]	1.58599	1.15e-13	up
Bol044924	unnamed protein product [Brassica oleracea]	1.58568	2.03e-45	up
Bol027755	DNA-3-methyladenine glycosylase-like [Brassica napus]	1.58531	9.67e-06	up
Bol044046	unnamed protein product [Brassica napus]	1.58378	2.42e-14	up
Bol005169	unnamed protein product [Brassica oleracea]	1.58236	6.02e-16	up
Bol027150	hypothetical protein Bca52824_072157 [Brassica carinata]	1.58195	1.04e-20	up
Bol043528	PREDICTED: 17.6 kDa class II heat shock protein-like [Brassica oleracea var. oleracea]	1.58178	1.27e-07	up
Bol015784	hypothetical protein HID58_044259 [Brassica napus]	1.58077	2.59e-33	up
Bol036828	hypothetical protein F2Q69_00026187 [Brassica cretica]	1.58042	0.000325	up
Bol011691	transcription factor DREBIII-3 [Brassica napus]	1.57871	0.000324	up
Bol022138	histone H3.2 [Zea mays]	1.57842	1.52e-06	up
Bol023214	hypothetical protein Bca52824_086571 [Brassica carinata]	1.57602	5.91e-21	up
novel.942	hypothetical protein Bca52824_005315 [Brassica carinata]	1.57442	0.006564	up
Bol018685	unnamed protein product [Brassica oleracea]	1.57421	3.48e-06	up
Bol007978	PREDICTED: BTB/POZ domain-containing protein At3g49900-like [Brassica oleracea var. oleracea]	1.57363	0.00125	up
Bol009653	carboxyvinyl-carboxyphosphonate phosphorylmutase, chloroplastic [Brassica napus]	1.57316	0.003388	up
Bol039113	PREDICTED: ABC transporter G family member 24-like isoform X2 [Brassica oleracea var. oleracea]	1.57197	2.55e-47	up
Bol022426	hypothetical protein Bca52824_091772 [Brassica carinata]	1.57071	4.84e-24	up
Bol025424	BnaC05g36950D [Brassica napus]	1.57069	9.54e-49	up
Bol031879	hypothetical protein HID58_074538 [Brassica napus]	1.56987	2.06e-16	up
Bol026690	PREDICTED: methionine aminotransferase BCAT4-like [Brassica oleracea var. oleracea]	1.56903	0.000623	up
Bol007669	auxin-induced in root cultures protein 12 [Brassica napus]	1.56748	1.26e-41	up
Bol014671	PREDICTED: uncharacterized protein LOC106318823 [Brassica oleracea var. oleracea]	1.56697	3.63e-11	up
Bol032627	unnamed protein product [Brassica oleracea]	1.56693	1.73e-05	up
Bol035030	hypothetical protein F2Q68_00008769, partial [Brassica cretica]	1.56655	0.002108	up
novel.1326	hypothetical protein F2Q70_00027248 [Brassica cretica]	1.56584	3.11e-21	up
novel.847	uncharacterized protein LOC117126802 [Brassica rapa]	1.56503	0.003842	up
Bol006882	bZIP transcription factor 18-like [Brassica napus]	1.56468	1.88e-05	up
Bol033228	kinesin-like protein KIN-5A isoform X1 [Brassica napus]	1.56461	4.24e-09	up
Bol025938	PREDICTED: non-specific lipid-transfer protein 3-like [Brassica oleracea var. oleracea]	1.56431	2.95e-33	up
novel.1330	hypothetical protein F2Q68_00003961 [Brassica cretica]	1.56416	1.92e-15	up
Bol016171	PREDICTED: uncharacterized protein LOC106297024 [Brassica oleracea var. oleracea]	1.5641	5.47e-07	up
novel.67	hypothetical protein F2Q68_00036199 [Brassica cretica]	1.56366	0.002137	up
novel.1617	unnamed protein product [Thlaspi arvense]	1.56319	2.67e-07	up
Bol027794	hypothetical protein F2Q69_00012495 [Brassica cretica]	1.56055	0.000106	up
Bol033245	PREDICTED: regulatory-associated protein of TOR 1-like [Brassica oleracea var. oleracea]	1.55934	0.013791	up
novel.2032	hypothetical protein F2Q69_00017607 [Brassica cretica]	1.55869	4.69e-07	up
Bol016058	unnamed protein product [Brassica napus]	1.55857	1.08e-45	up
Bol011172	auxin-responsive protein IAA19-like [Brassica napus]	1.55837	2.97e-21	up
novel.2469	uncharacterized protein LOC125590388 [Brassica napus]	1.55642	1.04e-07	up
Bol015992	unnamed protein product [Brassica napus]	1.55571	7.69e-06	up
Bol005922	sm-like protein LSM1B [Brassica napus]	1.5513	0.000296	up
novel.625	hypothetical protein Bca52824_016139 [Brassica carinata]	1.54851	0.003528	up
Bol006345	hypothetical protein IGI04_025139 [Brassica rapa subsp. trilocularis]	1.54848	3.96e-46	up
Bol007049	unnamed protein product [Brassica napus]	1.5477	7.74e-10	up
Bol007164	hypothetical protein F2Q68_00007503 [Brassica cretica]	1.54601	1.36e-17	up
Bol036890	glycine-rich cell wall structural protein isoform X3 [Brassica rapa]	1.54428	1.85e-05	up
Bol041333	PREDICTED: protein indeterminate-domain 9 isoform X2 [Brassica oleracea var. oleracea]	1.543	2.85e-09	up
Bol035693	PREDICTED: uncharacterized protein At5g22580 [Brassica oleracea var. oleracea]	1.54271	4.15e-15	up
Bol007629	uncharacterized protein LOC106397809 [Brassica napus]	1.54177	6.31e-07	up
novel.207	hypothetical protein HID58_067771 [Brassica napus]	1.5417	7.27e-09	up
Bol018617	lysine-rich arabinogalactan protein 18 [Brassica napus]	1.54069	6.95e-23	up
Bol041820	PREDICTED: non-classical arabinogalactan protein 31-like [Brassica oleracea var. oleracea]	1.53959	0.001159	up
Bol009296	PREDICTED: serine carboxypeptidase-like 33 [Brassica oleracea var. oleracea]	1.53878	6.3e-05	up
Bol009859	proline-rich extensin-like protein EPR1 [Brassica napus]	1.53802	3.51e-05	up
Bol044374	PREDICTED: uncharacterized protein LOC106311908 isoform X2 [Brassica oleracea var. oleracea]	1.53693	2.38e-15	up
Bol029465	PREDICTED: protein NLP8-like isoform X2 [Brassica oleracea var. oleracea]	1.53576	1.22e-10	up
Bol010683	transcription factor TCP13 [Brassica napus]	1.53529	1.82e-20	up
Bol016303	PREDICTED: alkane hydroxylase MAH1-like [Brassica oleracea var. oleracea]	1.53491	6.85e-86	up
novel.319	hypothetical protein F2Q68_00013745 [Brassica cretica]	1.53449	1.06e-08	up
Bol026213	PREDICTED: serine protease SPPA, chloroplastic-like, partial [Brassica oleracea var. oleracea]	1.53261	5.59e-08	up
novel.212	hypothetical protein F2Q69_00036082 [Brassica cretica]	1.53255	6.13e-17	up
novel.461	hypothetical protein F2Q69_00018343 [Brassica cretica]	1.52774	2.87e-05	up
Bol008620	histone H2A variant 1 [Brassica rapa]	1.52639	5.61e-09	up
Bol018594	AP2-like ethylene-responsive transcription factor ANT [Brassica napus]	1.52543	3.14e-07	up
Bol027463	2-oxoisovalerate dehydrogenase subunit alpha 1, mitochondrial isoform X1 [Brassica napus]	1.52539	1.98e-09	up
Bol014127	unnamed protein product [Brassica napus]	1.52537	2.6e-18	up
Bol024380	hypothetical protein HID58_093196 [Brassica napus]	1.52523	0.005898	up
Bol010195	unnamed protein product [Brassica oleracea]	1.5236	3.57e-30	up
Bol027244	hypothetical protein Bca52824_072274 [Brassica carinata]	1.52351	1.64e-11	up
Bol014755	hypothetical protein F2Q68_00030783 [Brassica cretica]	1.52338	9.13e-11	up
novel.1159	F-box protein SKIP17 isoform X1 [Brassica napus]	1.52067	2.69e-15	up
novel.2609	unnamed protein product, partial [Brassica oleracea]	1.5206	5.48e-20	up
Bol030886	purple acid phosphatase 17-like [Brassica napus]	1.52056	2.35e-13	up
Bol027277	PREDICTED: serine carboxypeptidase-like 46 [Brassica oleracea var. oleracea]	1.51653	5.69e-23	up
Bol020841	hypothetical protein HID58_073853 [Brassica napus]	1.51583	7.56e-28	up
novel.2552	hypothetical protein HID58_070556 [Brassica napus]	1.51577	4.29e-13	up
Bol040682	hypothetical protein F2Q69_00025562 [Brassica cretica]	1.51552	2.14e-26	up
Bol035765	hypothetical protein DY000_02018287 [Brassica cretica]	1.51517	6.64e-05	up
Bol016300	BnaC09g51600D [Brassica napus]	1.51505	2.15e-06	up
Bol017805	hypothetical protein Bca52824_049451 [Brassica carinata]	1.51499	3.29e-19	up
Bol037979	hypothetical protein HID58_062760 [Brassica napus]	1.51465	0.030551	up
Bol020894	unnamed protein product [Brassica oleracea]	1.51192	4.07e-32	up
Bol021404	unnamed protein product [Arabidopsis thaliana]	1.51144	7.45e-11	up
Bol042801	hypothetical protein F2Q70_00031922 [Brassica cretica]	1.51049	1.71e-06	up
Bol034986	unnamed protein product [Brassica napus]	1.50909	1.64e-14	up
Bol015112	hypothetical protein Bca52824_042243 [Brassica carinata]	1.50856	0.000102	up
Bol005434	hypothetical protein Bca52824_050480 [Brassica carinata]	1.50848	5.82e-18	up
novel.3406	hypothetical protein F2Q68_00035559 [Brassica cretica]	1.5059	0.00024	up
Bol014911	hypothetical protein F2Q68_00029911 [Brassica cretica]	1.5039	4.31e-08	up
Bol018777	calcium-transporting ATPase 9, plasma membrane-type [Brassica rapa]	1.50339	6.64e-09	up
Bol012251	protein SMAX1-LIKE 5 [Brassica napus]	1.50309	1.57e-07	up
Bol037320	adenosylhomocysteinase 2 [Brassica rapa]	1.50002	6.42e-13	up
Bol043082	unnamed protein product [Brassica oleracea]	1.4992	1.11e-07	up
Bol031484	PREDICTED: ribonuclease 1 [Brassica oleracea var. oleracea]	1.49908	6.49e-05	up
Bol020071	hypothetical protein F2Q68_00020991 [Brassica cretica]	1.49663	3.25e-06	up
Bol008580	PREDICTED: ER lumen protein-retaining receptor A [Brassica oleracea var. oleracea]	1.49595	1.06e-09	up
Bol021397	PREDICTED: auxin-responsive protein SAUR21-like [Brassica oleracea var. oleracea]	1.49247	6.51e-08	up
Bol021348	unnamed protein product [Brassica oleracea]	1.4917	2.35e-12	up
Bol017820	unnamed protein product [Brassica napus]	1.49102	4.67e-12	up
Bol013202	PREDICTED: protein LONGIFOLIA 2-like [Brassica oleracea var. oleracea]	1.49038	1.38e-11	up
Bol021398	PREDICTED: auxin-responsive protein SAUR21-like [Brassica oleracea var. oleracea]	1.48852	1.44e-11	up
novel.2250	uncharacterized protein LOC125579021 [Brassica napus]	1.48806	2.73e-10	up
Bol040082	protein NRT1/ PTR FAMILY 5.11-like [Brassica napus]	1.48708	5.53e-09	up
Bol035156	PREDICTED: uncharacterized protein LOC106333194 [Brassica oleracea var. oleracea]	1.48662	0.000247	up
Bol045430	unnamed protein product, partial [Brassica oleracea]	1.48626	9.38e-05	up
Bol014036	unnamed protein product [Brassica oleracea]	1.486	1.3e-13	up
Bol012099	PREDICTED: uncharacterized protein LOC106316215 [Brassica oleracea var. oleracea]	1.48525	0.002004	up
Bol008285	unnamed protein product [Brassica napus]	1.48522	0.001055	up
Bol015384	beta-glucosidase BoGH3B-like [Brassica napus]	1.48448	5.56e-06	up
Bol016953	hypothetical protein Bca52824_070786 [Brassica carinata]	1.48392	2.72e-11	up
Bol024516	unnamed protein product [Brassica napus]	1.48138	1.99e-34	up
Bol027170	PREDICTED: LOW QUALITY PROTEIN: U3 small nucleolar ribonucleoprotein protein MPP10-like [Brassica oleracea var. oleracea]	1.48036	9.21e-06	up
Bol027198	PREDICTED: uncharacterized protein LOC106306577 [Brassica oleracea var. oleracea]	1.47924	4.61e-15	up
Bol019220	PREDICTED: subtilisin-like protease SBT1.7 [Brassica oleracea var. oleracea]	1.47914	2.97e-66	up
Bol023872	PREDICTED: NAC transcription factor 29-like [Brassica oleracea var. oleracea]	1.47782	1.08e-45	up
Bol021979	PREDICTED: BTB/POZ domain-containing protein At3g49900 isoform X1 [Brassica oleracea var. oleracea]	1.47761	2.36e-05	up
Bol005798	hypothetical protein F2Q68_00014088 [Brassica cretica]	1.47725	9.51e-06	up
Bol043150	PREDICTED: zinc finger protein CONSTANS-LIKE 8 isoform X1 [Brassica oleracea var. oleracea]	1.47716	1.29e-18	up
novel.1242	hypothetical protein F2Q69_00047065 [Brassica cretica]	1.47498	0.003525	up
Bol039844	PREDICTED: 5-formyltetrahydrofolate cyclo-ligase-like protein COG0212 [Brassica oleracea var. oleracea]	1.47479	1.56e-06	up
Bol019584	PREDICTED: glucan endo-1,3-beta-glucosidase 12 [Brassica oleracea var. oleracea]	1.47307	8.86e-13	up
Bol028000	ethylene-responsive transcription factor CRF3-like [Brassica napus]	1.47287	5.66e-10	up
Bol039510	E3 ubiquitin protein ligase RIN2-like isoform X2 [Brassica napus]	1.47234	4.8e-15	up
Bol010777	hypothetical protein Bca52824_044316 [Brassica carinata]	1.47219	1.68e-10	up
Bol015230	probable inactive receptor kinase At5g67200 [Brassica napus]	1.47147	2.91e-19	up
Bol026888	unnamed protein product [Brassica oleracea]	1.47107	5.38e-14	up
Bol036652	BnaC05g08660D [Brassica napus]	1.47057	6e-06	up
Bol014113	PREDICTED: uncharacterized protein LOC106340643 [Brassica oleracea var. oleracea]	1.46853	3.16e-05	up
Bol019620	PREDICTED: DNA topoisomerase 2 [Brassica oleracea var. oleracea]	1.46766	1.31e-06	up
Bol042553	PREDICTED: DNA replication licensing factor MCM5 [Brassica oleracea var. oleracea]	1.4654	8.91e-13	up
Bol022961	phytochrome B [Brassica napus]	1.46208	1.48e-17	up
Bol018492	unnamed protein product [Brassica napus]	1.46163	1.36e-05	up
Bol028009	hypothetical protein N665_0014s0077 [Sinapis alba]	1.46056	4.97e-09	up
Bol018079	hypothetical protein Bca52824_065974 [Brassica carinata]	1.45698	6.42e-07	up
Bol042761	hypothetical protein F2Q68_00036273 [Brassica cretica]	1.45666	1.56e-29	up
Bol014782	PREDICTED: E3 ubiquitin-protein ligase SINA-like 7 [Brassica oleracea var. oleracea]	1.45601	9.64e-09	up
Bol018689	PREDICTED: la-related protein 1C-like [Brassica oleracea var. oleracea]	1.45527	8.19e-70	up
Bol042275	hypothetical protein DY000_02027350 [Brassica cretica]	1.45451	4.84e-15	up
Bol008488	PREDICTED: mitochondrial carnitine/acylcarnitine carrier-like protein [Brassica oleracea var. oleracea]	1.45164	1.86e-17	up
Bol007165	unnamed protein product [Brassica rapa]	1.45131	1.73e-36	up
Bol009574	probable lysophospholipase BODYGUARD 3 [Brassica napus]	1.45064	0.024619	up
Bol035738	hypothetical protein DY000_02018259 [Brassica cretica]	1.45033	4.25e-15	up
Bol036260	PREDICTED: dof zinc finger protein DOF5.4-like [Brassica oleracea var. oleracea]	1.45002	1.05e-06	up
Bol026661	uncharacterized protein BNAC03G41510D [Brassica napus]	1.4491	2.58e-32	up
Bol027494	PREDICTED: RNA-binding protein 24-like [Brassica oleracea var. oleracea]	1.44798	1.61e-07	up
Bol025063	PREDICTED: alpha carbonic anhydrase 1, chloroplastic isoform X1 [Brassica oleracea var. oleracea]	1.44579	3.98e-19	up
Bol007666	PREDICTED: uncharacterized protein LOC106343767 [Brassica oleracea var. oleracea]	1.4454	2.68e-17	up
Bol038420	PREDICTED: zinc finger CCCH domain-containing protein 55-like isoform X2 [Brassica oleracea var. oleracea]	1.44535	5.81e-11	up
Bol037305	kinesin-like protein KIN-12B [Brassica napus]	1.44496	8.64e-09	up
novel.236	hypothetical protein IGI04_030848 [Brassica rapa subsp. trilocularis]	1.44258	0.000612	up
Bol012859	BnaA06g36370D [Brassica napus]	1.44193	8.83e-07	up
Bol038889	probable galacturonosyltransferase 12 [Brassica napus]	1.44148	0.00017	up
Bol013649	alpha-L-fucosidase 2 [Brassica napus]	1.44126	5.73e-39	up
novel.2811	protein SHI RELATED SEQUENCE 5 [Brassica napus]	1.43995	1.95e-08	up
Bol029830	BnaC03g76920D [Brassica napus]	1.43958	7.81e-05	up
Bol023829	hypothetical protein Bca52824_082508 [Brassica carinata]	1.4391	1.67e-06	up
Bol021946	PREDICTED: polyadenylate-binding protein-interacting protein 10-like [Brassica oleracea var. oleracea]	1.43798	3.18e-30	up
Bol024339	CTP synthase-like isoform X2 [Brassica napus]	1.43733	3.57e-17	up
Bol011611	PREDICTED: acid phosphatase 1-like [Brassica oleracea var. oleracea]	1.43657	0.00083	up
Bol027791	PREDICTED: probable inactive receptor kinase At5g10020 [Brassica oleracea var. oleracea]	1.4363	1.05e-13	up
Bol039040	hypothetical protein DY000_02059653 [Brassica cretica]	1.43585	9.68e-25	up
Bol042530	cytochrome b561 and DOMON domain-containing protein At2g04850 [Brassica napus]	1.43484	1.8e-14	up
Bol019271	PREDICTED: STS14 protein [Brassica oleracea var. oleracea]	1.43457	2.43e-12	up
Bol044286	unnamed protein product, partial [Brassica napus]	1.43098	0.000526	up
Bol025341	PREDICTED: caffeoylshikimate esterase-like isoform X1 [Brassica oleracea var. oleracea]	1.42979	1.72e-11	up
Bol016098	60S ribosomal protein L36a [Eutrema salsugineum]	1.42957	1.53e-09	up
Bol032299	PREDICTED: kinesin-like protein FRA1 [Brassica oleracea var. oleracea]	1.42727	1.86e-07	up
Bol021711	PREDICTED: SPX domain-containing protein 3 [Brassica oleracea var. oleracea]	1.42572	5.71e-05	up
novel.2708	unnamed protein product [Brassica napus]	1.42507	3.74e-09	up
Bol021651	PREDICTED: polygalacturonase-like [Brassica oleracea var. oleracea]	1.42217	6.43e-11	up
Bol008197	hypothetical protein HID58_051796 [Brassica napus]	1.41962	1.32e-11	up
Bol008564	hypothetical protein F2Q69_00008343 [Brassica cretica]	1.41688	1.09e-28	up
Bol009261	PREDICTED: dof zinc finger protein DOF5.7-like [Brassica oleracea var. oleracea]	1.41609	6.3e-24	up
Bol007166	hypothetical protein F2Q69_00019001 [Brassica cretica]	1.41144	2.82e-26	up
Bol040237	unnamed protein product [Brassica oleracea]	1.41086	1.16e-09	up
Bol038513	hypothetical protein F2Q69_00051869 [Brassica cretica]	1.41013	2.23e-07	up
Bol017920	hypothetical protein DY000_02036809 [Brassica cretica]	1.40969	0.012566	up
Bol042518	PREDICTED: fasciclin-like arabinogalactan protein 7 [Brassica oleracea var. oleracea]	1.40956	1.59e-07	up
Bol030891	PREDICTED: probable inactive receptor kinase RLK902 [Brassica oleracea var. oleracea]	1.40942	4.86e-43	up
Bol044009	PREDICTED: probable sugar phosphate/phosphate translocator At3g11320 [Brassica oleracea var. oleracea]	1.40823	3.55e-11	up
Bol039599	unnamed protein product [Brassica napus]	1.40774	8.01e-26	up
novel.4265	hypothetical protein Bca52824_002143 [Brassica carinata]	1.40722	5.66e-23	up
Bol019258	ATP-dependent DNA helicase DDM1 [Brassica rapa]	1.40692	0.000228	up
novel.128	unnamed protein product [Brassica napus]	1.4054	2.63e-18	up
Bol041059	ATP-dependent zinc metalloprotease FTSH 8, chloroplastic [Brassica napus]	1.40386	5.1e-50	up
Bol029496	hypothetical protein BRARA_C02242 [Brassica rapa]	1.40319	4.2e-14	up
Bol033396	PREDICTED: DNA replication licensing factor MCM2-like [Brassica oleracea var. oleracea]	1.40231	3.85e-06	up
Bol022323	unnamed protein product [Brassica napus]	1.40229	1.11e-17	up
Bol008430	serine carboxypeptidase-like 45 [Brassica napus]	1.40214	1.32e-15	up
Bol039114	unnamed protein product [Brassica oleracea]	1.40207	0.018925	up
Bol015015	hypothetical protein DY000_02002782 [Brassica cretica]	1.40152	5.97e-05	up
Bol017775	hypothetical protein Bca52824_049436 [Brassica carinata]	1.40109	2.02e-43	up
Bol045658	PREDICTED: probable polygalacturonase isoform X2 [Brassica oleracea var. oleracea]	1.40062	1.69e-34	up
Bol012558	uncharacterized protein LOC111206777 isoform X1 [Brassica napus]	1.39881	5.02e-07	up
Bol042957	hypothetical protein IGI04_024750 [Brassica rapa subsp. trilocularis]	1.39865	3.58e-10	up
Bol017899	WD repeat-containing protein 75 isoform X1 [Brassica napus]	1.3982	1.11e-11	up
Bol030567	unnamed protein product [Brassica napus]	1.39715	0.009179	up
novel.111	uncharacterized protein LOC125600642 [Brassica napus]	1.39649	4.25e-15	up
Bol041311	PREDICTED: xyloglucan endotransglucosylase/hydrolase protein 31 [Brassica oleracea var. oleracea]	1.39532	2.77e-36	up
Bol009119	PREDICTED: aspartic proteinase nepenthesin-2 [Brassica oleracea var. oleracea]	1.3949	1.97e-08	up
Bol041189	unnamed protein product [Brassica napus]	1.39424	4.47e-05	up
Bol008658	hypothetical protein F2Q70_00024275 [Brassica cretica]	1.39312	0.000973	up
Bol014028	uncharacterized protein LOC106361527 [Brassica napus]	1.39233	0.00064	up
novel.4240	hypothetical protein Bca52824_057284 [Brassica carinata]	1.3921	7.51e-06	up
Bol027661	hypothetical protein Bca52824_084754 [Brassica carinata]	1.39207	2.85e-16	up
Bol034222	hypothetical protein Bca52824_005371 [Brassica carinata]	1.39167	0.007372	up
Bol028675	unnamed protein product [Brassica rapa]	1.39146	2.48e-46	up
Bol044582	PREDICTED: germin-like protein subfamily 2 member 4 [Brassica oleracea var. oleracea]	1.39004	0.002423	up
Bol029463	60S ribosomal protein L38 [Brassica rapa]	1.38954	9.68e-10	up
Bol008286	hypothetical protein Bca52824_048654 [Brassica carinata]	1.38938	4.78e-09	up
Bol008888	PREDICTED: protein STRUBBELIG-RECEPTOR FAMILY 2-like [Brassica oleracea var. oleracea]	1.38911	1.66e-07	up
novel.1211	hypothetical protein Bca52824_041167 [Brassica carinata]	1.38905	1.79e-55	up
Bol022791	hypothetical protein Bca52824_054315 [Brassica carinata]	1.3887	2.5e-07	up
Bol009134	PREDICTED: ABC transporter G family member 27 isoform X1 [Brassica oleracea var. oleracea]	1.38777	3.68e-11	up
novel.73	hypothetical protein F2Q70_00003185 [Brassica cretica]	1.38729	2.94e-07	up
Bol004434	delta(14)-sterol reductase-like [Brassica napus]	1.3866	1.68e-09	up
novel.533	hypothetical protein DY000_02022049 [Brassica cretica]	1.38578	2.36e-15	up
Bol042168	unnamed protein product [Brassica napus]	1.38543	7.1e-08	up
novel.1961	unnamed protein product [Brassica napus]	1.38541	1.72e-06	up
Bol008151	unnamed protein product [Brassica oleracea]	1.38442	1.39e-33	up
Bol028661	alpha-xylosidase 1 [Brassica napus]	1.38234	6.06e-18	up
Bol040744	hypothetical protein F2Q69_00025637 [Brassica cretica]	1.38228	0.002141	up
Bol021399	unnamed protein product [Brassica napus]	1.38207	1.77e-05	up
Bol033016	hypothetical protein Bca52824_083976 [Brassica carinata]	1.38205	9.8e-67	up
Bol021405	hypothetical protein Bca52824_094693 [Brassica carinata]	1.38193	0.000188	up
Bol036172	hypothetical protein Bca52824_096032 [Brassica carinata]	1.38071	9.87e-16	up
Bol006084	hypothetical protein Bca52824_061480 [Brassica carinata]	1.3807	9.01e-16	up
Bol013648	PREDICTED: 3-ketoacyl-CoA synthase 16 [Brassica oleracea var. oleracea]	1.3802	0.004359	up
novel.2678	FBD-associated F-box protein At5g38590-like [Brassica napus]	1.3801	1.32e-10	up
Bol017854	unnamed protein product [Brassica oleracea]	1.37973	2.71e-05	up
Bol017402	uncharacterized protein BNAC06G24740D [Brassica napus]	1.37902	1.53e-05	up
Bol018779	hypothetical protein F2Q69_00037645 [Brassica cretica]	1.37851	4.52e-11	up
Bol007662	unnamed protein product [Brassica napus]	1.37848	2.62e-30	up
Bol042122	putative glucose-6-phosphate 1-epimerase isoform X1 [Brassica napus]	1.37843	2.78e-40	up
Bol032198	Unknown [Brassica oleracea]	1.37843	3.5e-06	up
Bol040706	hypothetical protein F2Q70_00019136 [Brassica cretica]	1.37725	1.53e-16	up
Bol038352	protein DMP2 [Brassica napus]	1.37673	3.87e-06	up
Bol030480	unnamed protein product [Brassica oleracea]	1.37562	3.01e-10	up
Bol032296	PREDICTED: E3 ubiquitin-protein ligase AIP2-like [Brassica oleracea var. oleracea]	1.37423	9.67e-08	up
Bol027189	PREDICTED: probable protein phosphatase 2C 80 [Brassica oleracea var. oleracea]	1.37291	1.84e-54	up
Bol012804	PREDICTED: uncharacterized protein LOC106323034 [Brassica oleracea var. oleracea]	1.37216	0.000278	up
Bol010323	PREDICTED: actin-11 [Brassica oleracea var. oleracea]	1.37074	2.63e-05	up
Bol036131	hypothetical protein Bca52824_051244 [Brassica carinata]	1.37058	6.88e-19	up
novel.2710	hypothetical protein IGI04_029564 [Brassica rapa subsp. trilocularis]	1.37043	8.8e-27	up
Bol005104	putative protein TPRXL [Brassica napus]	1.36981	3.63e-13	up
Bol015985	hypothetical protein F2Q69_00008101 [Brassica cretica]	1.36892	0.020201	up
novel.2625	uncharacterized protein LOC103869784 [Brassica rapa]	1.36806	0.017709	up
Bol042339	PREDICTED: early nodulin-like protein 2 isoform X1 [Brassica oleracea var. oleracea]	1.36688	1.89e-08	up
Bol018851	uncharacterized protein LOC106399274 [Brassica napus]	1.36681	1.87e-32	up
Bol041275	hypothetical protein IGI04_018688 [Brassica rapa subsp. trilocularis]	1.36505	1.49e-05	up
Bol041803	PREDICTED: non-specific lipid transfer protein GPI-anchored 1-like [Brassica oleracea var. oleracea]	1.36497	3.77e-13	up
Bol020550	hypothetical protein Bca52824_042805 [Brassica carinata]	1.36428	5.79e-10	up
Bol027619	hypothetical protein Bca52824_084702 [Brassica carinata]	1.36365	0.003013	up
Bol018833	PREDICTED: probable histone H2A.2 [Brassica oleracea var. oleracea]	1.36339	0.000164	up
Bol027725	PREDICTED: cytokinin dehydrogenase 5 [Brassica oleracea var. oleracea]	1.36231	1.13e-35	up
Bol024015	alpha-xylosidase 1-like [Brassica napus]	1.36175	3.5e-21	up
Bol020628	unnamed protein product [Brassica oleracea]	1.36154	0.003419	up
Bol015868	PREDICTED: protein trichome birefringence-like 12 isoform X1 [Brassica oleracea var. oleracea]	1.36149	1.26e-27	up
Bol008062	unnamed protein product [Brassica oleracea]	1.36139	0.00065	up
Bol031281	hypothetical protein Bca52824_079265 [Brassica carinata]	1.36053	0.014192	up
Bol019754	auxin-responsive protein SAUR21 [Brassica napus]	1.36044	1.32e-11	up
novel.2487	hypothetical protein Bca52824_084043 [Brassica carinata]	1.35988	1.58e-08	up
Bol026473	protein kinase PINOID 2 [Brassica napus]	1.35911	6.46e-10	up
Bol023440	unnamed protein product [Brassica oleracea]	1.35892	9.05e-06	up
Bol008466	PREDICTED: probable serine/threonine-protein kinase At4g35230 [Brassica oleracea var. oleracea]	1.35835	1.88e-13	up
Bol006302	PREDICTED: ras-related protein RABA1c [Brassica oleracea var. oleracea]	1.35715	1.05e-25	up
Bol012842	PREDICTED: caffeic acid 3-O-methyltransferase-like [Brassica oleracea var. oleracea]	1.35672	1.64e-11	up
Bol016183	hypothetical protein F2Q70_00045227 [Brassica cretica]	1.35651	8.93e-11	up
Bol009638	hypothetical protein AALP_AA1G230000 [Arabis alpina]	1.35494	9.7e-07	up
novel.3931	lysine-specific demethylase JMJ25 [Brassica napus]	1.35442	2.48e-17	up
Bol025829	unnamed protein product [Brassica oleracea]	1.35399	4.29e-49	up
Bol025233	unnamed protein product [Brassica oleracea]	1.35268	3.23e-34	up
Bol028507	unnamed protein product, partial [Brassica oleracea]	1.35236	1.63e-13	up
Bol030751	PREDICTED: PLASMODESMATA CALLOSE-BINDING PROTEIN 3-like [Brassica oleracea var. oleracea]	1.3509	1.49e-10	up
Bol008772	PREDICTED: cellulose synthase A catalytic subunit 5 [UDP-forming]	1.35045	1.76e-06	up
Bol017403	unnamed protein product [Brassica napus]	1.34949	1.77e-06	up
Bol036669	unnamed protein product [Brassica oleracea]	1.3474	4.13e-09	up
Bol015453	PREDICTED: fasciclin-like arabinogalactan protein 17 [Brassica oleracea var. oleracea]	1.34702	5.06e-06	up
Bol010420	14 kDa proline-rich protein DC2.15 [Brassica napus]	1.34678	4.13e-19	up
Bol027515	hypothetical protein Bca52824_084846 [Brassica carinata]	1.34596	1.81e-27	up
novel.3998	--	1.34519	9.11e-05	up
Bol030887	hypothetical protein F2Q68_00032396 [Brassica cretica]	1.34429	2.31e-13	up
Bol039952	PREDICTED: fucosyltransferase 3 [Brassica oleracea var. oleracea]	1.34353	0.000129	up
novel.3527	uncharacterized protein LOC117132661 [Brassica rapa]	1.34297	1.91e-22	up
Bol029516	unnamed protein product [Brassica oleracea]	1.34177	1.11e-09	up
Bol010484	PREDICTED: probable protein phosphatase 2C 14 [Brassica oleracea var. oleracea]	1.3415	0.000124	up
Bol007682	unnamed protein product [Brassica oleracea]	1.34067	0.000231	up
Bol018233	hypothetical protein Bca52824_051744 [Brassica carinata]	1.33938	0.000488	up
Bol008642	hypothetical protein Bca52824_082177 [Brassica carinata]	1.3392	0.000313	up
Bol033767	hypothetical protein Bca52824_093327 [Brassica carinata]	1.33916	0.000744	up
Bol025411	PREDICTED: protein RETICULATA-RELATED 5 [Brassica oleracea var. oleracea]	1.33872	7.42e-23	up
Bol035514	PREDICTED: pentatricopeptide repeat-containing protein At3g13160, mitochondrial-like [Brassica oleracea var. oleracea]	1.33844	7.95e-12	up
Bol036269	PREDICTED: replication protein A 70 kDa DNA-binding subunit D [Brassica oleracea var. oleracea]	1.33801	0.017141	up
Bol036653	hypothetical protein F2Q69_00056023 [Brassica cretica]	1.33761	2.55e-06	up
Bol038123	unnamed protein product [Brassica napus]	1.33638	0.000192	up
Bol016182	unnamed protein product [Brassica oleracea]	1.33494	3.49e-10	up
Bol029058	PREDICTED: uncharacterized protein LOC106305792 [Brassica oleracea var. oleracea]	1.33487	4.94e-11	up
Bol016755	hypothetical protein Bca52824_080582 [Brassica carinata]	1.33387	1.83e-23	up
Bol019752	auxin-responsive protein SAUR21-like [Brassica napus]	1.3338	2.35e-08	up
Bol016884	unnamed protein product [Brassica napus]	1.33365	5.82e-12	up
Bol032237	hypothetical protein Bca52824_061354 [Brassica carinata]	1.33292	6.18e-13	up
Bol033156	PREDICTED: RNA polymerase II C-terminal domain phosphatase-like 4 [Brassica oleracea var. oleracea]	1.33176	6.17e-06	up
novel.2823	hypothetical protein Bca52824_083121 [Brassica carinata]	1.33173	8.33e-06	up
Bol007140	PREDICTED: RNA-binding protein cabeza-like [Brassica oleracea var. oleracea]	1.33132	1.4e-15	up
Bol009610	PREDICTED: high mobility group B protein 6 [Brassica oleracea var. oleracea]	1.3297	0.010006	up
novel.4014	PREDICTED: uncharacterized protein LOC108836477 [Raphanus sativus]	1.32896	0.000161	up
Bol013468	hypothetical protein HID58_059364 [Brassica napus]	1.32855	0.003409	up
Bol009963	PREDICTED: uncharacterized protein LOC106336863 isoform X3 [Brassica oleracea var. oleracea]	1.32855	1.09e-10	up
Bol028834	hypothetical protein HID58_039979 [Brassica napus]	1.32727	1.54e-15	up
Bol039928	unnamed protein product [Brassica napus]	1.32647	0.0001	up
Bol028419	hypothetical protein F2Q68_00029644 [Brassica cretica]	1.32574	3.11e-12	up
novel.3341	unnamed protein product [Brassica oleracea]	1.32573	6.29e-35	up
Bol027682	hypothetical protein HID58_073345 [Brassica napus]	1.32551	0.003214	up
Bol041887	hypothetical protein HID58_058054 [Brassica napus]	1.32485	1.94e-05	up
Bol028058	dihydrodipicolinate reductase-like protein CRR1, chloroplastic [Brassica napus]	1.32437	5.38e-23	up
Bol006698	PREDICTED: monothiol glutaredoxin-S9-like [Brassica oleracea var. oleracea]	1.32298	5.54e-17	up
Bol044008	PREDICTED: uncharacterized protein LOC106318446 [Brassica oleracea var. oleracea]	1.32237	5.29e-09	up
Bol026649	PREDICTED: early nodulin-like protein 3 [Brassica oleracea var. oleracea]	1.32151	2.39e-07	up
novel.4130	hypothetical protein AXX17_ATUG01270 [Arabidopsis thaliana]	1.32133	0.000946	up
Bol029012	hypothetical protein Bca52824_090501 [Brassica carinata]	1.32088	0.001002	up
Bol018776	BnaA01g25110D [Brassica napus]	1.32039	1.84e-05	up
Bol022779	hypothetical protein Bca52824_054327 [Brassica carinata]	1.3198	0.0021	up
Bol027175	PREDICTED: oxygen-evolving enhancer protein 1-1, chloroplastic-like [Brassica oleracea var. oleracea]	1.31957	7.42e-11	up
Bol025547	PREDICTED: uncharacterized protein LOC106336615 [Brassica oleracea var. oleracea]	1.31916	2.07e-05	up
Bol039817	hypothetical protein F2Q69_00050135 [Brassica cretica]	1.31908	0.000301	up
Bol027752	hypothetical protein Bca52824_084410 [Brassica carinata]	1.31879	0.001298	up
Bol023213	hypothetical protein F2Q68_00032099 [Brassica cretica]	1.31794	3.69e-14	up
Bol036888	peroxidase 29-like [Brassica napus]	1.31777	8.52e-35	up
Bol005528	unnamed protein product [Brassica oleracea]	1.31759	1.97e-37	up
Bol008568	PREDICTED: uncharacterized protein LOC106328277 [Brassica oleracea var. oleracea]	1.31681	9.69e-05	up
Bol034734	PREDICTED: glucan endo-1,3-beta-glucosidase 14-like [Brassica oleracea var. oleracea]	1.31632	0.006253	up
Bol024968	PREDICTED: probable transmembrane ascorbate ferrireductase 4 [Brassica oleracea var. oleracea]	1.31601	7.25e-06	up
Bol022475	PREDICTED: auxin-responsive protein SAUR64 [Brassica oleracea var. oleracea]	1.31565	8.92e-09	up
Bol007129	hypothetical protein Bca52824_051121 [Brassica carinata]	1.31553	4.16e-34	up
novel.2891	hypothetical protein HID58_069403 [Brassica napus]	1.31496	5.31e-12	up
Bol008368	unnamed protein product, partial [Brassica oleracea]	1.31437	0.000108	up
Bol008774	unnamed protein product [Brassica oleracea]	1.31389	2.22e-23	up
novel.1512	Integrase catalytic core [Arabidopsis thaliana x Arabidopsis arenosa]	1.31343	0.020056	up
Bol009562	unnamed protein product, partial [Brassica napus]	1.31287	3.48e-10	up
Bol018703	uncharacterized protein LOC111207897 isoform X3 [Brassica napus]	1.31165	0.00012	up
Bol021391	PREDICTED: auxin-responsive protein SAUR21-like [Raphanus sativus]	1.31145	0.001321	up
Bol024877	PREDICTED: structural maintenance of chromosomes protein 2-2 [Brassica oleracea var. oleracea]	1.31126	0.001162	up
Bol020483	eukaryotic translation initiation factor 2 subunit alpha homolog [Brassica napus]	1.31108	5.53e-12	up
Bol013258	unnamed protein product [Brassica oleracea]	1.3108	0.005214	up
Bol018782	hypothetical protein F2Q69_00037641 [Brassica cretica]	1.30825	4.27e-07	up
Bol012774	hypothetical protein HID58_049500 [Brassica napus]	1.3073	7.81e-05	up
Bol021786	uncharacterized protein BNAC04G50880D isoform X1 [Brassica napus]	1.30711	3.28e-19	up
Bol027181	PREDICTED: calcium uniporter protein 3, mitochondrial-like [Brassica oleracea var. oleracea]	1.30711	2.16e-12	up
Bol032239	hypothetical protein DY000_02011043 [Brassica cretica]	1.30425	9.02e-07	up
Bol006009	unnamed protein product [Brassica napus]	1.30383	1.83e-17	up
Bol004823	PREDICTED: protein trichome birefringence-like 39 [Brassica oleracea var. oleracea]	1.30293	5.67e-05	up
Bol025439	photosynthetic NDH subunit of subcomplex B 3, chloroplastic isoform X2 [Brassica napus]	1.3026	2.83e-14	up
Bol043558	dehydration-responsive element-binding protein 3 [Brassica napus]	1.30192	1.07e-07	up
Bol010880	PREDICTED: putative glucose-6-phosphate 1-epimerase [Brassica oleracea var. oleracea]	1.30151	2.21e-08	up
Bol009377	unnamed protein product [Brassica napus]	1.30023	1.13e-16	up
Bol021295	hypothetical protein F2Q69_00018895 [Brassica cretica]	1.29835	0.000485	up
Bol027901	PREDICTED: heterogeneous nuclear ribonucleoprotein 1 [Brassica oleracea var. oleracea]	1.29756	3.35e-07	up
Bol008152	PREDICTED: U-box domain-containing protein 9-like [Brassica oleracea var. oleracea]	1.29621	3.95e-35	up
Bol044222	hypothetical protein N665_0696s0010 [Sinapis alba]	1.29573	2.98e-18	up
Bol017516	alpha-glucan water dikinase 2-like isoform X2 [Brassica napus]	1.29571	1.93e-37	up
Bol027757	unnamed protein product [Brassica napus]	1.29551	0.00042	up
Bol011800	hypothetical protein Bca52824_038716 [Brassica carinata]	1.29438	6.99e-13	up
Bol011394	PREDICTED: DNA replication licensing factor MCM7-like [Brassica oleracea var. oleracea]	1.2939	1.25e-05	up
Bol028372	hypothetical protein DY000_02037598, partial [Brassica cretica]	1.29255	1.2e-11	up
Bol010122	PREDICTED: uncharacterized protein LOC106296628 [Brassica oleracea var. oleracea]	1.29251	6.27e-12	up
Bol020321	hypothetical protein F2Q68_00001579 [Brassica cretica]	1.29207	2.7e-37	up
Bol010160	BnaC06g40980D [Brassica napus]	1.291	0.000822	up
Bol044357	hypothetical protein F2Q70_00040924 [Brassica cretica]	1.29054	1.74e-15	up
Bol044003	PREDICTED: UDP-glycosyltransferase 76C1 isoform X1 [Brassica oleracea var. oleracea]	1.29016	5.72e-37	up
Bol017946	hypothetical protein Bca52824_089456 [Brassica carinata]	1.28926	2.23e-10	up
Bol008560	unnamed protein product [Brassica napus]	1.28882	2.86e-20	up
Bol041062	probable sugar phosphate/phosphate translocator At1g06470 [Brassica napus]	1.2888	4.44e-24	up
Bol032446	zinc finger CCCH domain-containing protein 3 [Brassica napus]	1.2885	1.65e-08	up
Bol030495	PREDICTED: protein trichome birefringence-like 19 [Brassica oleracea var. oleracea]	1.28818	1.04e-23	up
Bol032166	hypothetical protein Bca52824_061435 [Brassica carinata]	1.28809	7.47e-35	up
Bol036153	unnamed protein product [Brassica oleracea]	1.28676	1.86e-14	up
Bol034976	hypothetical protein HID58_047157 [Brassica napus]	1.28649	0.000569	up
Bol035998	hypothetical protein F2Q70_00014649 [Brassica cretica]	1.28594	1.82e-41	up
Bol042068	hypothetical protein DY000_02027106 [Brassica cretica]	1.28577	2.11e-08	up
Bol024990	PREDICTED: uncharacterized protein LOC106310367 [Brassica oleracea var. oleracea]	1.28486	2.3e-16	up
Bol026315	hypothetical protein Bca52824_084190 [Brassica carinata]	1.2844	0.008184	up
Bol027169	PREDICTED: putative glucose-6-phosphate 1-epimerase isoform X2 [Brassica oleracea var. oleracea]	1.28279	2.49e-17	up
Bol018671	unnamed protein product [Brassica napus]	1.28274	1.45e-47	up
Bol042744	aspartyl protease family protein 2-like [Brassica napus]	1.28252	7.83e-05	up
Bol022958	PREDICTED: probable protein phosphatase 2C 42 isoform X2 [Brassica oleracea var. oleracea]	1.28241	1.38e-22	up
Bol008230	40S ribosomal protein S3-2 [Brassica rapa]	1.28081	9.84e-09	up
Bol006365	unnamed protein product [Brassica napus]	1.27907	4.15e-08	up
Bol028692	hypothetical protein HID58_043282 [Brassica napus]	1.27888	7.15e-18	up
Bol032080	PREDICTED: omega-3 fatty acid desaturase, chloroplastic-like [Brassica oleracea var. oleracea]	1.27858	3.57e-17	up
Bol042293	KH domain-containing protein At4g26480 [Brassica napus]	1.277	4.71e-22	up
Bol043066	uncharacterized protein LOC106394564 isoform X1 [Brassica napus]	1.27615	3.61e-10	up
Bol009354	PREDICTED: DNA (cytosine-5)-methyltransferase CMT2 isoform X1 [Brassica oleracea var. oleracea]	1.27615	4.85e-09	up
Bol043636	unnamed protein product [Brassica oleracea]	1.27587	7e-07	up
Bol004923	uncharacterized protein LOC106414369 [Brassica napus]	1.27582	0.001589	up
Bol008403	unnamed protein product [Brassica oleracea]	1.27507	0.014219	up
Bol036864	cytochrome f [Brassica oleracea]	1.27475	0.000754	up
Bol019527	hypothetical protein HID58_069894, partial [Brassica napus]	1.2739	3.42e-17	up
Bol006253	PREDICTED: probable LRR receptor-like serine/threonine-protein kinase At4g26540 [Brassica oleracea var. oleracea]	1.27216	4.43e-07	up
Bol017311	unnamed protein product [Brassica napus]	1.27152	3.29e-06	up
Bol031580	dof zinc finger protein DOF1.7 [Brassica napus]	1.27122	1.44e-17	up
Bol017029	BnaC07g31150D [Brassica napus]	1.27011	2.83e-05	up
novel.157	PREDICTED: uncharacterized protein LOC106310427 [Brassica oleracea var. oleracea]	1.26995	1.54e-25	up
Bol019219	hypothetical protein F2Q70_00000696 [Brassica cretica]	1.26927	1.32e-29	up
Bol007431	hypothetical protein Bca52824_073090 [Brassica carinata]	1.26921	0.0016	up
Bol015997	PREDICTED: adenine phosphoribosyltransferase 1-like isoform X2 [Brassica oleracea var. oleracea]	1.26861	7.24e-34	up
Bol021393	PREDICTED: auxin-responsive protein SAUR21-like [Brassica oleracea var. oleracea]	1.26853	3.13e-09	up
Bol008800	PREDICTED: transcription elongation factor SPT4 homolog 1 [Brassica oleracea var. oleracea]	1.26848	1.72e-14	up
Bol042157	PREDICTED: 3-oxo-Delta(4,5)-steroid 5-beta-reductase-like [Brassica oleracea var. oleracea]	1.26736	0.000865	up
novel.3119	hypothetical protein DY000_02023251 [Brassica cretica]	1.26704	0.00022	up
Bol028651	transcription factor HHO2-like [Brassica napus]	1.26638	4.27e-25	up
Bol023874	hypothetical protein DY000_02005427 [Brassica cretica]	1.26586	1.99e-19	up
novel.2615	hypothetical protein [Arabidopsis thaliana]	1.2658	2.72e-11	up
Bol043226	WUSCHEL-related homeobox 4 [Brassica napus]	1.26427	3.59e-10	up
Bol040936	PREDICTED: probable sucrose-phosphate synthase 3 [Brassica oleracea var. oleracea]	1.26327	7.55e-08	up
Bol032986	PREDICTED: uncharacterized protein LOC106298223 [Brassica oleracea var. oleracea]	1.26289	4.22e-39	up
novel.2822	serine carboxypeptidase-like 2 isoform X1 [Brassica napus]	1.26277	0.003854	up
Bol045453	PREDICTED: WEB family protein At3g56270 [Brassica oleracea var. oleracea]	1.2627	0.000602	up
Bol032230	PREDICTED: chlorophyll a-b binding protein 5, chloroplastic-like [Brassica oleracea var. oleracea]	1.26223	6.63e-20	up
Bol010730	uncharacterized protein LOC103858894 [Brassica rapa]	1.26213	2.19e-12	up
Bol041109	hypothetical protein DY000_02044640 [Brassica cretica]	1.26193	0.000404	up
Bol022861	PREDICTED: pectin acetylesterase 11 isoform X1 [Brassica oleracea var. oleracea]	1.26146	1.92e-59	up
Bol035511	unnamed protein product [Brassica napus]	1.26131	1.98e-33	up
Bol033304	acyl-lipid omega-3 desaturase (cytochrome b5), endoplasmic reticulum-like [Brassica napus]	1.26118	5.36e-09	up
Bol009591	unnamed protein product [Brassica napus]	1.25937	1.52e-11	up
Bol031632	22.0 kDa heat shock protein [Brassica napus]	1.25933	0.00096	up
Bol017930	PREDICTED: chromosome partition protein Smc [Brassica oleracea var. oleracea]	1.25923	1.57e-44	up
Bol020440	unnamed protein product [Brassica napus]	1.25673	9.72e-12	up
Bol043126	unnamed protein product [Brassica oleracea]	1.25629	0.00017	up
Bol042493	PREDICTED: formin-like protein 1 [Brassica oleracea var. oleracea]	1.25608	1.39e-06	up
Bol005544	histone H4 [Vibrio parahaemolyticus]	1.25587	2.14e-06	up
Bol005195	hypothetical protein F2Q70_00003094 [Brassica cretica]	1.25526	7.97e-15	up
Bol045838	hypothetical protein F2Q69_00062872 [Brassica cretica]	1.25394	6.67e-29	up
Bol010103	PREDICTED: short-chain dehydrogenase TIC 32, chloroplastic-like [Brassica oleracea var. oleracea]	1.25324	0.001621	up
Bol032005	LRR receptor-like serine/threonine-protein kinase RGI5 [Brassica napus]	1.25277	2.35e-12	up
Bol018175	hypothetical protein HID58_046210 [Brassica napus]	1.25215	3.1e-25	up
Bol032815	BnaAnng40250D [Brassica napus]	1.25178	1.27e-06	up
novel.3954	peroxidase 31 [Brassica napus]	1.25165	2.31e-16	up
Bol029656	PREDICTED: tropinone reductase homolog At2g29310 isoform X1 [Brassica oleracea var. oleracea]	1.25139	8.71e-19	up
Bol035468	hypothetical protein HID58_083529 [Brassica napus]	1.25114	0.000132	up
Bol008478	PREDICTED: uncharacterized protein LOC106303658 [Brassica oleracea var. oleracea]	1.25018	1.13e-43	up
Bol042373	unnamed protein product [Brassica oleracea]	1.25013	4.88e-05	up
novel.1076	hypothetical protein EUTSA_v10020623mg [Eutrema salsugineum]	1.2496	7.32e-08	up
novel.116	unnamed protein product [Brassica napus]	1.24733	1.42e-12	up
Bol010757	unnamed protein product [Brassica oleracea]	1.24666	0.000208	up
Bol045561	uncharacterized protein At3g49140-like [Brassica napus]	1.24654	6.43e-46	up
Bol022381	PREDICTED: protein ENHANCED DISEASE RESISTANCE 2-like [Brassica oleracea var. oleracea]	1.24594	8.01e-13	up
Bol042813	hypothetical protein F2Q69_00055816 [Brassica cretica]	1.2445	1.63e-17	up
Bol043110	uncharacterized protein At5g48480 [Brassica napus]	1.24446	5.06e-21	up
Bol029109	PREDICTED: uncharacterized protein LOC106307152 [Brassica oleracea var. oleracea]	1.24445	0.004512	up
Bol020954	protein SMAX1-LIKE 4 isoform X2 [Brassica napus]	1.24417	0.000181	up
Bol032313	hypothetical protein HID58_031826 [Brassica napus]	1.24413	2.17e-06	up
Bol044737	hypothetical protein DY000_02057193 [Brassica cretica]	1.24369	0.004298	up
Bol015024	thylakoid lumenal 19 kDa protein, chloroplastic [Brassica napus]	1.24327	8.26e-11	up
Bol004875	hypothetical protein Bca52824_049959 [Brassica carinata]	1.24311	1.98e-06	up
Bol034684	hypothetical protein Bca52824_038372 [Brassica carinata]	1.24274	2.84e-34	up
Bol013840	hypothetical protein Bca52824_066197 [Brassica carinata]	1.24239	2.77e-20	up
Bol029196	probable fucosyltransferase 8 [Brassica napus]	1.2412	8.13e-07	up
Bol032278	PREDICTED: UPF0301 protein Plut_0637-like [Brassica oleracea var. oleracea]	1.24113	3.07e-20	up
Bol015682	hypothetical protein F2Q69_00047650, partial [Brassica cretica]	1.24071	3.98e-08	up
Bol030686	PREDICTED: DNA replication licensing factor MCM7 [Brassica oleracea var. oleracea]	1.23995	9.38e-06	up
Bol006808	hypothetical protein HID58_086954 [Brassica napus]	1.23867	1.12e-11	up
Bol007216	hypothetical protein HID58_076584 [Brassica napus]	1.23851	3.52e-07	up
novel.2704	uncharacterized protein LOC103838832 isoform X1 [Brassica rapa]	1.23826	1.67e-10	up
Bol035717	PREDICTED: uncharacterized protein At5g41620 [Brassica oleracea var. oleracea]	1.23818	6.58e-06	up
Bol038623	unnamed protein product [Brassica oleracea]	1.23546	6.63e-05	up
novel.2604	hypothetical protein F2Q68_00026160 [Brassica cretica]	1.23481	1.92e-22	up
novel.2542	uncharacterized protein LOC106444440 isoform X1 [Brassica napus]	1.23478	4.12e-28	up
Bol027241	hypothetical protein Bca52824_072271 [Brassica carinata]	1.23281	1.5e-10	up
Bol010755	hypothetical protein Bca52824_095103 [Brassica carinata]	1.23278	3e-07	up
Bol011120	unnamed protein product [Brassica oleracea]	1.23234	9.96e-34	up
Bol016211	hypothetical protein F2Q68_00024088 [Brassica cretica]	1.23037	1.65e-07	up
Bol029003	hypothetical protein Bca52824_090487 [Brassica carinata]	1.23011	3.39e-12	up
Bol011487	PREDICTED: probable serine/threonine-protein kinase At1g01540 isoform X2 [Brassica oleracea var. oleracea]	1.22939	1.73e-29	up
Bol022778	hypothetical protein Bca52824_054328 [Brassica carinata]	1.22773	0.001096	up
Bol019305	PREDICTED: thiosulfate sulfurtransferase 16, chloroplastic isoform X1 [Brassica oleracea var. oleracea]	1.2272	2e-07	up
Bol018778	hypothetical protein F2Q69_00037647 [Brassica cretica]	1.22479	2.71e-05	up
Bol034335	hypothetical protein Bca52824_005058 [Brassica carinata]	1.22399	5.37e-05	up
Bol029409	PREDICTED: MADS-box protein SOC1-like isoform X1 [Brassica oleracea var. oleracea]	1.22382	7.52e-06	up
novel.2346	unnamed protein product [Brassica napus]	1.22357	0.00041	up
Bol032750	hypothetical protein F2Q69_00008721 [Brassica cretica]	1.22315	0.001527	up
Bol027386	PREDICTED: fatty acid 2-hydroxylase 1-like [Brassica oleracea var. oleracea]	1.22128	3.54e-07	up
novel.791	hypothetical protein HID58_048791 [Brassica napus]	1.22076	7.22e-14	up
Bol045522	hypothetical protein Bca52824_077804 [Brassica carinata]	1.22062	7.31e-05	up
Bol013153	PREDICTED: probable galacturonosyltransferase-like 1 [Brassica oleracea var. oleracea]	1.22048	3.56e-08	up
Bol045703	PREDICTED: probable galacturonosyltransferase-like 7 [Brassica oleracea var. oleracea]	1.21992	9.95e-18	up
Bol010044	hypothetical protein F2Q68_00002040 [Brassica cretica]	1.2187	3.04e-08	up
novel.1229	Ribonuclease H-like superfamily [Arabidopsis suecica]	1.21865	3.36e-10	up
Bol017104	hypothetical protein F2Q69_00056505 [Brassica cretica]	1.21843	1.19e-05	up
Bol028795	PREDICTED: endoglucanase 24 [Brassica oleracea var. oleracea]	1.21835	0.000245	up
Bol023854	homoserine kinase [Brassica napus]	1.21759	1.43e-09	up
novel.2572	unnamed protein product [Brassica napus]	1.21738	3.02e-22	up
Bol023342	unnamed protein product [Brassica oleracea]	1.21671	2.98e-05	up
Bol013542	hypothetical protein HID58_040434 [Brassica napus]	1.21666	1.67e-22	up
Bol035149	PREDICTED: inactive GDSL esterase/lipase-like protein 25 [Brassica oleracea var. oleracea]	1.21621	8.91e-23	up
Bol043169	non-specific lipid-transfer protein 2-like [Brassica napus]	1.21575	4.32e-05	up
Bol011629	hypothetical protein DY000_02051813 [Brassica cretica]	1.21442	7.26e-06	up
novel.3593	hypothetical protein F2Q68_00030983 [Brassica cretica]	1.2143	0.012485	up
Bol035005	hypothetical protein HID58_046198 [Brassica napus]	1.2133	8.18e-10	up
Bol045706	hypothetical protein F2Q69_00062506 [Brassica cretica]	1.21274	0.00301	up
Bol014114	hypothetical protein HID58_071445 [Brassica napus]	1.21131	1.19e-06	up
Bol022939	unnamed protein product, partial [Brassica napus]	1.211	3.31e-05	up
Bol005418	unnamed protein product [Brassica oleracea]	1.20987	3.17e-12	up
Bol026330	PREDICTED: germin-like protein 1 [Brassica oleracea var. oleracea]	1.20981	7.62e-12	up
novel.382	ethylene-responsive transcription factor ERF109-like [Brassica napus]	1.20953	0.000149	up
novel.2558	unnamed protein product [Brassica oleracea]	1.20897	1.56e-09	up
Bol009791	PREDICTED: interactor of constitutive active ROPs 1 [Brassica oleracea var. oleracea]	1.20817	0.009403	up
Bol045728	hypothetical protein F2Q69_00062559 [Brassica cretica]	1.20764	6.42e-21	up
Bol026478	unnamed protein product [Brassica oleracea]	1.20744	3.2e-08	up
Bol045710	PREDICTED: glutaredoxin-C11 [Brassica oleracea var. oleracea]	1.20625	0.000772	up
novel.1045	PREDICTED: expansin-A4 [Brassica oleracea var. oleracea]	1.2057	3.96e-07	up
Bol020323	PREDICTED: auxin transporter protein 1 isoform X2 [Brassica oleracea var. oleracea]	1.20531	1.77e-08	up
Bol010068	PREDICTED: uncharacterized protein LOC106317044 [Brassica oleracea var. oleracea]	1.20388	9.25e-05	up
Bol024433	hypothetical protein F2Q69_00056973 [Brassica cretica]	1.20251	4.07e-10	up
novel.889	hypothetical protein N665_0531s0010 [Sinapis alba]	1.20095	6.86e-08	up
Bol018473	PREDICTED: random slug protein 5-like [Brassica oleracea var. oleracea]	1.20093	2.89e-06	up
Bol022848	PREDICTED: uncharacterized protein LOC106327815 [Brassica oleracea var. oleracea]	1.20065	8.34e-10	up
novel.984	PREDICTED: probable LRR receptor-like serine/threonine-protein kinase At5g59680 [Brassica oleracea var. oleracea]	1.2006	5.1e-19	up
novel.670	hypothetical protein HID58_047638 [Brassica napus]	1.20031	0.000227	up
Bol045236	PREDICTED: squamosa promoter-binding-like protein 13A [Brassica oleracea var. oleracea]	1.19962	3.92e-06	up
Bol004412	PREDICTED: caffeic acid 3-O-methyltransferase [Brassica oleracea var. oleracea]	1.19949	7.42e-15	up
Bol032816	BnaC08g48040D [Brassica napus]	1.19911	1.73e-23	up
novel.1182	transposon-like ORF [Brassica oleracea var. alboglabra]	1.19898	2.6e-16	up
novel.2724	unnamed protein product, partial [Brassica napus]	1.19819	5.19e-12	up
Bol021742	hypothetical protein HID58_063564 [Brassica napus]	1.19757	1.97e-44	up
Bol010468	remorin 1.4 [Brassica napus]	1.19716	2.98e-13	up
Bol031022	PREDICTED: protein SNOWY COTYLEDON 3 [Brassica oleracea var. oleracea]	1.19673	2.39e-05	up
Bol039737	PREDICTED: uncharacterized protein LOC106331915 [Brassica oleracea var. oleracea]	1.19666	0.001351	up
Bol041300	uncharacterized protein LOC106385331 isoform X1 [Brassica napus]	1.19631	0.000472	up
Bol008786	mitochondrial uncoupling protein 6-like [Brassica napus]	1.19584	0.008579	up
Bol009590	probable E3 ubiquitin-protein ligase RHA4A [Brassica rapa]	1.19556	2.12e-10	up
Bol036704	PREDICTED: uncharacterized protein LOC106293278 [Brassica oleracea var. oleracea]	1.19535	1.69e-11	up
Bol032946	hypothetical protein DY000_02002654 [Brassica cretica]	1.1948	1.37e-18	up
Bol016786	unnamed protein product, partial [Brassica oleracea]	1.19358	6.51e-06	up
Bol026880	hypothetical protein F2Q70_00020188 [Brassica cretica]	1.19285	5e-16	up
Bol006537	PREDICTED: uncharacterized protein At1g08160-like [Brassica oleracea var. oleracea]	1.19177	0.000151	up
Bol019278	hypothetical protein Bca52824_060598 [Brassica carinata]	1.19137	9.05e-17	up
Bol031038	PREDICTED: BTB/POZ domain-containing protein At3g19850 [Brassica oleracea var. oleracea]	1.1905	4.91e-16	up
Bol025130	PREDICTED: uncharacterized protein LOC106312470 [Brassica oleracea var. oleracea]	1.19023	2.52e-06	up
Bol019363	glutamate-1-semialdehyde 2,1-aminomutase, chloroplastic-like [Brassica napus]	1.18991	2.85e-45	up
Bol023108	hypothetical protein Bca52824_085587 [Brassica carinata]	1.18973	5.94e-19	up
Bol011467	PREDICTED: protein trichome birefringence-like 26 [Brassica oleracea var. oleracea]	1.18973	8.58e-42	up
Bol026977	hypothetical protein Bca52824_063444 [Brassica carinata]	1.18914	1.22e-28	up
Bol017651	protein transport protein SEC13 homolog B-like [Brassica napus]	1.1879	0.001041	up
Bol012603	hypothetical protein F2Q70_00044903 [Brassica cretica]	1.1878	6.54e-12	up
Bol039489	PREDICTED: magnesium protoporphyrin IX methyltransferase, chloroplastic-like [Brassica oleracea var. oleracea]	1.18768	3.11e-11	up
Bol010267	unnamed protein product [Brassica napus]	1.18681	1.45e-19	up
Bol021918	unnamed protein product [Brassica oleracea]	1.18615	2.57e-12	up
novel.3966	unnamed protein product [Eruca vesicaria subsp. sativa]	1.18605	1.95e-07	up
Bol029979	PREDICTED: 3-isopropylmalate dehydratase small subunit 1 [Brassica oleracea var. oleracea]	1.18594	0.000218	up
Bol006752	unnamed protein product [Brassica napus]	1.18587	2.58e-05	up
Bol028120	hypothetical protein F2Q68_00006782 [Brassica cretica]	1.18486	0.000285	up
Bol013798	hypothetical protein DY000_02041578 [Brassica cretica]	1.18453	0.002852	up
Bol026592	hypothetical protein HID58_054187 [Brassica napus]	1.18388	7.26e-39	up
Bol005492	hypothetical protein Bca52824_050420 [Brassica carinata]	1.18281	0.000883	up
Bol039316	PREDICTED: protein WALLS ARE THIN 1-like [Brassica oleracea var. oleracea]	1.18264	0.000344	up
Bol032397	unnamed protein product [Brassica napus]	1.18226	7.7e-19	up
Bol008701	hypothetical protein F2Q69_00061272 [Brassica cretica]	1.18108	2.01e-09	up
Bol006891	hypothetical protein DY000_02028423 [Brassica cretica]	1.18066	2.92e-06	up
Bol032398	uncharacterized protein LOC111200876 [Brassica napus]	1.17938	2.92e-09	up
Bol009373	PREDICTED: protein STICHEL-like 3 [Brassica oleracea var. oleracea]	1.1791	2.96e-19	up
Bol011061	hypothetical protein Bca52824_047398 [Brassica carinata]	1.17852	0.003019	up
Bol014987	unnamed protein product [Brassica napus]	1.17811	0.002356	up
Bol029223	PREDICTED: purple acid phosphatase 3 [Brassica oleracea var. oleracea]	1.17717	5.22e-09	up
Bol032743	PREDICTED: NAD(P)H-quinone oxidoreductase subunit M, chloroplastic [Brassica oleracea var. oleracea]	1.17637	4.58e-24	up
Bol011981	hypothetical protein HID58_067222, partial [Brassica napus]	1.17632	2.2e-09	up
Bol019546	PREDICTED: uncharacterized protein LOC106298338 [Brassica oleracea var. oleracea]	1.1757	3.23e-08	up
novel.2610	uncharacterized protein LOC125577991 [Brassica napus]	1.17528	1.05e-06	up
Bol039626	hypothetical protein Bca52824_088167 [Brassica carinata]	1.1743	1.52e-06	up
Bol009236	PREDICTED: uncharacterized protein At1g04910 [Brassica oleracea var. oleracea]	1.17386	1.29e-13	up
Bol033690	hypothetical protein Bca52824_092487 [Brassica carinata]	1.1734	7.48e-10	up
Bol036742	glutathione S-transferase U17 [Brassica napus]	1.17288	1.16e-07	up
novel.2824	hypothetical protein F2Q69_00050461 [Brassica cretica]	1.17262	4.26e-11	up
Bol018198	hypothetical protein HID58_046241 [Brassica napus]	1.17229	0.00018	up
Bol045425	hypothetical protein Bca52824_077362 [Brassica carinata]	1.17142	1.76e-40	up
Bol026624	hypothetical protein F2Q69_00003951 [Brassica cretica]	1.1709	9.74e-11	up
Bol039115	hypothetical protein F2Q70_00042901 [Brassica cretica]	1.17033	6.68e-06	up
Bol013365	unnamed protein product [Brassica oleracea]	1.16881	4.43e-09	up
Bol016830	PREDICTED: uncharacterized protein LOC106319146 [Brassica oleracea var. oleracea]	1.16854	1.96e-07	up
Bol039376	unnamed protein product [Brassica napus]	1.16844	1.35e-05	up
novel.3827	PREDICTED: peptidyl-prolyl cis-trans isomerase CYP20-3, chloroplastic [Brassica oleracea var. oleracea]	1.1684	5.09e-14	up
novel.1487	peptidyl-prolyl cis-trans isomerase CYP18-3 [Brassica rapa]	1.16796	2.41e-06	up
Bol021390	PREDICTED: auxin-responsive protein SAUR21-like [Brassica oleracea var. oleracea]	1.1674	3.35e-05	up
Bol026488	PREDICTED: protein IQ-DOMAIN 1 [Brassica oleracea var. oleracea]	1.16665	0.001096	up
novel.1886	probable transcription factor At1g66420 [Brassica napus]	1.16639	0.001085	up
Bol042385	hypothetical protein F2Q69_00057532 [Brassica cretica]	1.16606	0.000506	up
Bol028422	hypothetical protein F2Q68_00029646 [Brassica cretica]	1.16589	1.32e-08	up
Bol017162	hypothetical protein HID58_046463 [Brassica napus]	1.16561	0.000809	up
novel.3204	uncharacterized protein LOC125585491 [Brassica napus]	1.16546	0.00083	up
Bol017919	unnamed protein product [Brassica napus]	1.16309	0.001067	up
Bol034775	unnamed protein product [Eruca vesicaria subsp. sativa]	1.16268	0.006766	up
Bol034861	BnaC02g46260D [Brassica napus]	1.16104	0.000144	up
Bol034442	hypothetical protein HID58_050813 [Brassica napus]	1.16089	2.96e-10	up
novel.388	hypothetical protein F2Q68_00006441 [Brassica cretica]	1.16041	0.001544	up
Bol030470	PREDICTED: protein SPIRAL1-like 4 [Brassica oleracea var. oleracea]	1.16029	0.021433	up
Bol042094	PREDICTED: tetraspanin-5 [Brassica oleracea var. oleracea]	1.15989	0.000903	up
Bol005874	unnamed protein product [Brassica oleracea]	1.15958	1.01e-14	up
Bol016262	hypothetical protein Bca52824_049513 [Brassica carinata]	1.1593	0.000351	up
Bol042259	hypothetical protein HID58_078211, partial [Brassica napus]	1.15862	0.000233	up
Bol016785	phosphoenolpyruvate carboxylase 4-like isoform X3 [Brassica napus]	1.15856	8.08e-09	up
Bol026889	PREDICTED: probable purine permease 14 isoform X2 [Brassica oleracea var. oleracea]	1.15826	2.28e-18	up
Bol026580	PREDICTED: 36.4 kDa proline-rich protein-like [Brassica oleracea var. oleracea]	1.15667	5.9e-11	up
Bol027537	PREDICTED: nitrate reductase [NADH]	1.15644	8.46e-05	up
Bol043345	hypothetical protein F2Q69_00054319 [Brassica cretica]	1.15609	0.004128	up
Bol042042	hypothetical protein Bca52824_092237 [Brassica carinata]	1.15595	5.18e-07	up
Bol018129	uncharacterized protein LOC106425149 [Brassica napus]	1.1558	1.92e-14	up
novel.193	unnamed protein product [Brassica napus]	1.1552	0.002073	up
Bol007118	PREDICTED: calcium-dependent protein kinase 34 [Brassica oleracea var. oleracea]	1.15244	4.99e-08	up
Bol021381	unnamed protein product [Brassica oleracea]	1.15098	1.16e-07	up
Bol022492	PREDICTED: uncharacterized protein LOC106294724 [Brassica oleracea var. oleracea]	1.15041	1.06e-05	up
Bol024019	PREDICTED: jacalin-related lectin 22-like [Brassica oleracea var. oleracea]	1.14973	1.09e-09	up
Bol025663	PREDICTED: 22.0 kDa heat shock protein [Brassica oleracea var. oleracea]	1.14867	0.000945	up
Bol013132	PREDICTED: uncharacterized protein LOC106308530 [Brassica oleracea var. oleracea]	1.14794	2.22e-14	up
Bol026950	PREDICTED: plastocyanin-like [Brassica oleracea var. oleracea]	1.14777	2.23e-07	up
Bol019443	PREDICTED: HIPL2 protein [Brassica oleracea var. oleracea]	1.14663	8.18e-16	up
Bol022819	hypothetical protein F2Q69_00023843 [Brassica cretica]	1.14541	1.48e-13	up
novel.2563	hypothetical protein DY000_02042619 [Brassica cretica]	1.14492	5.23e-08	up
novel.1981	hypothetical protein F2Q70_00025296 [Brassica cretica]	1.14446	4.45e-07	up
Bol042436	unnamed protein product [Brassica oleracea]	1.1441	3.03e-18	up
Bol023441	PREDICTED: uncharacterized protein LOC106307937 [Brassica oleracea var. oleracea]	1.14384	1.59e-15	up
Bol033224	hypothetical protein Bca52824_045628 [Brassica carinata]	1.14236	8.24e-15	up
Bol024413	60S ribosomal protein L11-2 [Brassica rapa]	1.14183	1.98e-07	up
novel.3059	PREDICTED: geranylgeranyl pyrophosphate synthase 7, chloroplastic [Brassica oleracea var. oleracea]	1.14149	1.61e-05	up
Bol027862	E3 ubiquitin-protein ligase ORTHRUS 2-like [Brassica napus]	1.14135	2.38e-05	up
Bol025937	PREDICTED: uncharacterized protein LOC106331811 [Brassica oleracea var. oleracea]	1.14089	9.91e-08	up
Bol005041	unnamed protein product [Brassica oleracea]	1.14059	9.27e-10	up
Bol010446	hypothetical protein F2Q69_00026514 [Brassica cretica]	1.14018	1.98e-11	up
Bol004385	hypothetical protein HID58_075542 [Brassica napus]	1.14015	0.000936	up
Bol035085	probable hexosyltransferase MUCI70 [Brassica napus]	1.14004	0.000307	up
Bol043113	PREDICTED: uncharacterized protein LOC106303848 [Brassica oleracea var. oleracea]	1.13918	1.17e-11	up
Bol027815	PREDICTED: putative zinc finger protein At1g68190 [Brassica oleracea var. oleracea]	1.13846	7.81e-26	up
Bol027493	PREDICTED: phospho-2-dehydro-3-deoxyheptonate aldolase 1, chloroplastic-like [Brassica oleracea var. oleracea]	1.13835	0.001161	up
Bol039988	protein SAR DEFICIENT 1-like isoform X1 [Brassica napus]	1.13719	3.57e-07	up
Bol027621	PREDICTED: short-chain dehydrogenase TIC 32, chloroplastic-like [Brassica oleracea var. oleracea]	1.13616	6.47e-09	up
Bol028162	hypothetical protein F2Q69_00053354 [Brassica cretica]	1.13586	1.37e-14	up
Bol032897	NDR1/HIN1-like protein 13 [Brassica napus]	1.1357	1.7e-05	up
Bol028258	PREDICTED: leucine-rich repeat extensin-like protein 5 [Brassica oleracea var. oleracea]	1.13512	0.000264	up
Bol011413	hypothetical protein F2Q70_00000082 [Brassica cretica]	1.13453	7.08e-14	up
Bol029100	hypothetical protein F2Q69_00060722 [Brassica cretica]	1.13431	8.66e-06	up
Bol025764	hypothetical protein Bca52824_041337 [Brassica carinata]	1.13396	3.13e-18	up
Bol024530	PREDICTED: 40S ribosomal protein S4-1 [Brassica oleracea var. oleracea]	1.13389	1.83e-22	up
Bol041228	hypothetical protein DY000_02044748 [Brassica cretica]	1.13025	1.29e-17	up
Bol045233	hypothetical protein DY000_02015961 [Brassica cretica]	1.12928	0.031686	up
Bol016972	PREDICTED: transcription factor MYB44-like [Brassica oleracea var. oleracea]	1.12862	2.22e-18	up
novel.2648	hypothetical protein IGI04_042601 [Brassica rapa subsp. trilocularis]	1.12846	0.013226	up
Bol019342	PREDICTED: uncharacterized protein LOC106297605 [Brassica oleracea var. oleracea]	1.1279	0.012037	up
Bol037218	hypothetical protein IGI04_012708 [Brassica rapa subsp. trilocularis]	1.12777	8.58e-05	up
Bol004887	PREDICTED: transcription factor PIL1 [Brassica oleracea var. oleracea]	1.12732	1.89e-33	up
Bol039128	unnamed protein product [Brassica napus]	1.12683	2.32e-12	up
Bol026323	PREDICTED: putative phospholipid-transporting ATPase 5 [Brassica oleracea var. oleracea]	1.12583	0.000567	up
Bol018667	beta-galactosidase 3-like [Brassica napus]	1.12467	1.46e-18	up
Bol019629	Unknown [Brassica oleracea]	1.12461	2.25e-12	up
Bol033100	PREDICTED: monocopper oxidase-like protein SKU5 [Brassica oleracea var. oleracea]	1.12317	0.005354	up
novel.4241	hypothetical protein F2Q70_00014524 [Brassica cretica]	1.12249	2.58e-06	up
novel.2479	hypothetical protein F2Q69_00051538 [Brassica cretica]	1.12236	9.79e-08	up
Bol027177	PREDICTED: uncharacterized protein LOC106301208 [Brassica oleracea var. oleracea]	1.12171	7.38e-15	up
novel.1729	unnamed protein product, partial [Brassica napus]	1.12159	9.04e-18	up
Bol005109	potassium transporter 2 [Brassica napus]	1.11961	2.76e-06	up
Bol027145	hypothetical protein F2Q68_00035630 [Brassica cretica]	1.11845	2.54e-50	up
Bol045560	PREDICTED: uncharacterized protein At3g49140-like [Brassica oleracea var. oleracea]	1.11839	3.55e-06	up
Bol042443	PREDICTED: syntaxin-32-like [Brassica oleracea var. oleracea]	1.11792	7.48e-11	up
Bol026419	putative F-box protein At1g21990 isoform X2 [Brassica napus]	1.11772	6.01e-07	up
Bol036607	dynamin-related protein 4C isoform X1 [Brassica napus]	1.11742	4.76e-08	up
Bol039734	PREDICTED: leucine-rich repeat receptor-like protein kinase PXC1 [Brassica oleracea var. oleracea]	1.11671	0.038422	up
Bol024873	PREDICTED: peroxisomal membrane protein 11B [Brassica oleracea var. oleracea]	1.11597	3.23e-09	up
Bol024903	PREDICTED: uncharacterized protein LOC106336240 isoform X1 [Brassica oleracea var. oleracea]	1.11588	2.07e-13	up
Bol030652	BEACH domain-containing protein A2 [Brassica napus]	1.11433	0.004428	up
Bol042736	ABC transporter G family member 21 [Brassica napus]	1.11405	3.18e-10	up
Bol014078	beta-amylase 6 [Brassica napus]	1.11273	1.47e-21	up
Bol028255	BnaC08g47660D [Brassica napus]	1.11264	3.97e-08	up
Bol027393	putative UDP-arabinose 4-epimerase 2 [Brassica napus]	1.11218	1.89e-10	up
Bol031356	PREDICTED: acid beta-fructofuranosidase 4, vacuolar [Brassica oleracea var. oleracea]	1.11149	1.1e-13	up
Bol028249	unnamed protein product [Brassica oleracea]	1.11054	0.005125	up
Bol032751	hypothetical protein F2Q69_00008721 [Brassica cretica]	1.10992	0.000108	up
Bol026408	PREDICTED: arogenate dehydratase 3, chloroplastic [Brassica oleracea var. oleracea]	1.10943	3.22e-28	up
Bol029087	PREDICTED: uncharacterized protein LOC106320556 [Brassica oleracea var. oleracea]	1.10942	6.92e-14	up
Bol030755	hypothetical protein HID58_021859, partial [Brassica napus]	1.10741	8.45e-16	up
Bol039289	hypothetical protein F2Q70_00016145 [Brassica cretica]	1.1073	2.85e-06	up
Bol027050	hypothetical protein F2Q69_00059825 [Brassica cretica]	1.1071	9.52e-22	up
Bol007345	unnamed protein product [Brassica oleracea]	1.10675	3.72e-31	up
Bol040346	hypothetical protein DY000_02033151 [Brassica cretica]	1.10636	0.013904	up
Bol042369	hypothetical protein F2Q69_00057515 [Brassica cretica]	1.10536	9.32e-13	up
Bol019756	auxin-responsive protein SAUR21 [Brassica napus]	1.10482	0.000711	up
Bol028956	PREDICTED: uncharacterized protein LOC106323631 [Brassica oleracea var. oleracea]	1.10395	7.44e-19	up
Bol027475	BnaCnng72830D, partial [Brassica napus]	1.10367	3.47e-16	up
Bol034380	unnamed protein product [Brassica oleracea]	1.10316	4.85e-08	up
Bol023999	hypothetical protein F2Q69_00051110 [Brassica cretica]	1.10229	1.09e-17	up
Bol018757	PREDICTED: protein TIC 62, chloroplastic [Brassica oleracea var. oleracea]	1.1015	9.42e-23	up
Bol013341	hypothetical protein DY000_02060649 [Brassica cretica]	1.10052	0.000575	up
Bol006672	protein IQ-DOMAIN 21 isoform X2 [Brassica napus]	1.09985	7.77e-20	up
Bol026178	nuclear intron maturase 4, mitochondrial [Brassica napus]	1.0988	0.013674	up
Bol012158	uncharacterized protein LOC106432334 [Brassica napus]	1.09799	3.84e-14	up
Bol034505	monothiol glutaredoxin-S2 [Brassica napus]	1.09724	3.88e-15	up
Bol039416	unnamed protein product [Brassica oleracea]	1.0969	4.08e-14	up
Bol030927	PREDICTED: non-specific lipid-transfer protein 2-like [Brassica oleracea var. oleracea]	1.09673	0.004106	up
novel.2608	histone-lysine N-methyltransferase ATX3 [Brassica napus]	1.09553	5.21e-08	up
Bol016047	hypothetical protein F2Q70_00012829 [Brassica cretica]	1.09379	8.49e-17	up
novel.2723	hypothetical protein F2Q69_00021126 [Brassica cretica]	1.09366	0.001439	up
Bol021219	PREDICTED: transcription factor PRE2-like [Brassica oleracea var. oleracea]	1.09289	1.13e-06	up
Bol004865	PREDICTED: zinc finger protein 8-like [Brassica oleracea var. oleracea]	1.09181	4.78e-09	up
Bol018434	unnamed protein product [Brassica napus]	1.09172	6.2e-05	up
Bol004821	PREDICTED: inactive TPR repeat-containing thioredoxin TTL3-like [Brassica oleracea var. oleracea]	1.09135	0.000156	up
Bol020839	Unknown [Brassica oleracea]	1.09075	1.32e-08	up
Bol044234	PREDICTED: uncharacterized protein LOC106340067 [Brassica oleracea var. oleracea]	1.08994	1.5e-12	up
Bol042131	PREDICTED: probable polygalacturonase [Brassica oleracea var. oleracea]	1.08969	8.05e-12	up
Bol033731	PREDICTED: uncharacterized protein LOC106303850 [Brassica oleracea var. oleracea]	1.08942	4.03e-07	up
Bol028779	(Z)-3-hexen-1-ol acetyltransferase-like [Brassica napus]	1.08853	1.15e-15	up
Bol017982	PREDICTED: probable xyloglucan glycosyltransferase 5 [Brassica oleracea var. oleracea]	1.08795	3.95e-06	up
Bol017370	hypothetical protein Bca52824_083331 [Brassica carinata]	1.0878	5.33e-10	up
Bol018781	hypothetical protein F2Q69_00037642 [Brassica cretica]	1.08777	6.59e-07	up
novel.2664	unnamed protein product [Brassica napus]	1.08759	0.006004	up
novel.1687	hypothetical protein Bca52824_046767 [Brassica carinata]	1.08708	1.05e-05	up
novel.749	unnamed protein product [Brassica napus]	1.08638	1.14e-05	up
Bol025814	PREDICTED: protein FAF-like, chloroplastic [Brassica oleracea var. oleracea]	1.08635	1e-18	up
Bol008640	PREDICTED: probable pectate lyase 13 [Brassica oleracea var. oleracea]	1.08615	0.000312	up
Bol024695	hypothetical protein Bca52824_050819 [Brassica carinata]	1.08493	0.008369	up
Bol042199	unnamed protein product [Brassica oleracea]	1.08483	9.63e-09	up
novel.1237	--	1.08457	6.24e-05	up
Bol030478	30S ribosomal protein 3-2, chloroplastic [Brassica napus]	1.08399	0.021229	up
Bol020545	unnamed protein product [Brassica oleracea]	1.08397	4.17e-08	up
Bol029495	hypothetical protein F2Q68_00001859 [Brassica cretica]	1.08391	5.79e-06	up
Bol037296	endo-1,3;1,4-beta-D-glucanase [Brassica napus]	1.08362	3.21e-15	up
Bol027447	uncharacterized protein LOC125585464 [Brassica napus]	1.0832	1.48e-07	up
Bol040096	hypothetical protein F2Q68_00045650 [Brassica cretica]	1.08306	3.35e-08	up
Bol027418	PREDICTED: histone-lysine N-methyltransferase, H3 lysine-9 specific SUVH5 [Brassica oleracea var. oleracea]	1.0815	3.84e-06	up
Bol043376	PREDICTED: probable inactive leucine-rich repeat receptor-like protein kinase At3g03770 [Brassica oleracea var. oleracea]	1.08058	3.16e-07	up
Bol016573	hypothetical protein HID58_047957 [Brassica napus]	1.08056	1.66e-07	up
Bol008809	hypothetical protein Bca52824_005597 [Brassica carinata]	1.0803	1.65e-06	up
Bol005595	hypothetical protein F2Q70_00031426 [Brassica cretica]	1.07953	8.73e-08	up
Bol029875	BnaC03g63120D [Brassica napus]	1.07928	5.89e-13	up
Bol013238	cyclin-dependent kinase D-3 [Brassica napus]	1.07892	0.000157	up
Bol040981	hypothetical protein F2Q69_00025912 [Brassica cretica]	1.07876	0.023748	up
Bol017645	PREDICTED: omega-3 fatty acid desaturase, endoplasmic reticulum [Brassica oleracea var. oleracea]	1.07875	5.82e-22	up
Bol017067	uncharacterized protein BNACNNG21220D isoform X1 [Brassica napus]	1.07869	6.65e-06	up
Bol024314	hypothetical protein F2Q68_00037235 [Brassica cretica]	1.07869	2.1e-10	up
Bol032900	inactive protein RESTRICTED TEV MOVEMENT 2-like [Brassica napus]	1.07814	0.003029	up
Bol041901	BnaAnng40320D, partial [Brassica napus]	1.07765	1.91e-25	up
Bol013088	hypothetical protein Bca52824_088032 [Brassica carinata]	1.07648	9.85e-26	up
Bol044395	probable LRR receptor-like serine/threonine-protein kinase IRK [Brassica napus]	1.07634	3.92e-12	up
Bol037883	PREDICTED: protein trichome birefringence-like 37 [Brassica oleracea var. oleracea]	1.07611	4.65e-05	up
Bol042642	PREDICTED: probable LRR receptor-like serine/threonine-protein kinase At2g16250 [Brassica oleracea var. oleracea]	1.07477	0.006093	up
Bol006726	unnamed protein product [Brassica oleracea]	1.07408	1.43e-07	up
Bol019367	hypothetical protein F2Q70_00010943 [Brassica cretica]	1.07405	1.49e-17	up
novel.4058	unnamed protein product [Brassica oleracea]	1.07404	1.53e-07	up
novel.2006	hypothetical protein F2Q68_00001278 [Brassica cretica]	1.07359	0.000327	up
novel.1751	PREDICTED: glutaredoxin-C11 [Brassica oleracea var. oleracea]	1.07327	0.000414	up
Bol026273	kunitz trypsin inhibitor 4-like [Brassica napus]	1.07313	6.77e-10	up
Bol043794	unnamed protein product [Brassica oleracea]	1.07292	2.05e-09	up
Bol028712	unnamed protein product [Brassica oleracea]	1.07253	4.69e-08	up
Bol027352	hypothetical protein Bca52824_048982 [Brassica carinata]	1.07235	3.04e-14	up
Bol023224	hypothetical protein F2Q69_00058459 [Brassica cretica]	1.07188	1.6e-18	up
Bol029626	unnamed protein product [Brassica napus]	1.07164	9.7e-05	up
Bol019757	auxin-responsive protein SAUR21 [Brassica napus]	1.07118	7.72e-05	up
Bol025259	mitochondrial substrate carrier family protein B [Brassica napus]	1.07103	1.92e-10	up
Bol025398	protein PHOSPHATE STARVATION RESPONSE 1-like isoform X4 [Brassica napus]	1.07099	1.27e-08	up
novel.2261	hypothetical protein F2Q69_00027463 [Brassica cretica]	1.07071	6.11e-07	up
novel.934	unnamed protein product [Brassica napus]	1.07007	2.87e-05	up
Bol027172	PREDICTED: maf-like protein DDB_G0281937 isoform X3 [Brassica oleracea var. oleracea]	1.07001	9.5e-14	up
Bol027381	homeobox-leucine zipper protein ATHB-14 [Brassica napus]	1.06985	0.001659	up
Bol027248	hypothetical protein HID58_075865 [Brassica napus]	1.06894	8.45e-16	up
novel.2755	hypothetical protein F2Q69_00051370 [Brassica cretica]	1.06842	4.71e-05	up
Bol011918	elongation factor Tu, chloroplastic-like [Brassica napus]	1.06807	2.61e-37	up
Bol004884	hypothetical protein F2Q70_00024275 [Brassica cretica]	1.0677	0.009931	up
novel.288	uncharacterized protein LOC106451500 [Brassica napus]	1.06765	2.14e-14	up
Bol005105	unnamed protein product [Brassica oleracea]	1.06688	8.22e-11	up
Bol005454	BnaCnng20210D [Brassica napus]	1.06635	0.000505	up
Bol039396	PREDICTED: peptidyl-prolyl cis-trans isomerase CYP26-2, chloroplastic [Brassica oleracea var. oleracea]	1.06568	2.8e-11	up
Bol014344	hypothetical protein Bca52824_059744 [Brassica carinata]	1.06538	2.12e-05	up
Bol041520	hypothetical protein Bca52824_073897 [Brassica carinata]	1.06535	0.003285	up
Bol038154	PREDICTED: gibberellin 3-beta-dioxygenase 1 [Brassica oleracea var. oleracea]	1.06532	7.72e-05	up
Bol013612	hypothetical protein HID58_040371 [Brassica napus]	1.06451	2.17e-23	up
Bol033746	PREDICTED: monogalactosyldiacylglycerol synthase 1, chloroplastic [Brassica oleracea var. oleracea]	1.0645	1.52e-35	up
Bol028388	hypothetical protein HID58_041273, partial [Brassica napus]	1.06438	0.001138	up
Bol027822	PREDICTED: microtubule-associated protein 70-1-like [Brassica oleracea var. oleracea]	1.06411	1.91e-19	up
Bol008648	unnamed protein product [Brassica oleracea]	1.06392	0.000502	up
Bol034527	unnamed protein product [Brassica napus]	1.06371	0.001399	up
novel.876	UPF0725 protein At1g23960-like [Brassica napus]	1.06272	2.07e-07	up
Bol030791	hypothetical protein DY000_02045706 [Brassica cretica]	1.06201	2.59e-05	up
novel.63	unnamed protein product [Brassica oleracea]	1.06196	4e-06	up
Bol032325	PREDICTED: uncharacterized protein LOC106313407 [Brassica oleracea var. oleracea]	1.06023	7.17e-32	up
Bol020900	PREDICTED: glycine cleavage system H protein 3, mitochondrial [Brassica oleracea var. oleracea]	1.06	5.06e-09	up
Bol022192	hypothetical protein DY000_02047063 [Brassica cretica]	1.05988	2.02e-05	up
Bol035504	hypothetical protein F2Q70_00009909 [Brassica cretica]	1.05885	2.39e-17	up
Bol007152	hypothetical protein Bca52824_051084 [Brassica carinata]	1.0565	7.84e-12	up
Bol038426	PREDICTED: photosystem II 5 kDa protein, chloroplastic [Brassica oleracea var. oleracea]	1.05602	2.59e-07	up
Bol041846	unnamed protein product [Brassica oleracea]	1.05539	7.19e-10	up
Bol005602	hypothetical protein Bca52824_071897 [Brassica carinata]	1.05409	0.000752	up
Bol038868	uncharacterized protein BNACNNG38410D [Brassica napus]	1.05404	1.92e-08	up
novel.1848	unnamed protein product [Brassica napus]	1.05396	1.3e-09	up
Bol042476	hypothetical protein DY000_02005015 [Brassica cretica]	1.05371	0.007268	up
Bol042448	hypothetical protein DY000_02004947 [Brassica cretica]	1.05316	0.010815	up
Bol018785	PREDICTED: uncharacterized protein LOC106302380 [Brassica oleracea var. oleracea]	1.05313	8.74e-09	up
Bol011133	hypothetical protein F2Q69_00031553 [Brassica cretica]	1.05293	5.17e-06	up
Bol018783	hypothetical protein F2Q68_00032127 [Brassica cretica]	1.05285	5.37e-11	up
Bol007117	PREDICTED: rhodanese-like/PpiC domain-containing protein 12 [Brassica oleracea var. oleracea]	1.05218	9.32e-07	up
Bol040834	hypothetical protein F2Q70_00019289 [Brassica cretica]	1.0517	9.47e-07	up
Bol041073	PREDICTED: ATP-dependent RNA helicase DHX36 [Brassica oleracea var. oleracea]	1.05069	3.58e-07	up
Bol004442	hypothetical protein Bca52824_046680 [Brassica carinata]	1.05069	2.55e-13	up
Bol008004	PREDICTED: uncharacterized protein LOC106307958 [Brassica oleracea var. oleracea]	1.0499	1.05e-14	up
Bol035636	photosystem II protein B [Brassica juncea]	1.04839	2.12e-07	up
Bol044426	unnamed protein product [Brassica oleracea]	1.04797	2.19e-06	up
Bol035582	PREDICTED: 9-cis-epoxycarotenoid dioxygenase NCED3, chloroplastic-like [Brassica oleracea var. oleracea]	1.04777	7.89e-10	up
Bol016522	hypothetical protein IGI04_006920, partial [Brassica rapa subsp. trilocularis]	1.04747	0.000195	up
Bol031286	BnaC08g42330D [Brassica napus]	1.04653	1.66e-09	up
Bol024340	PREDICTED: leucine-rich repeat receptor-like serine/threonine-protein kinase BAM3 [Brassica oleracea var. oleracea]	1.04638	2.71e-06	up
Bol033303	unnamed protein product, partial [Brassica napus]	1.04629	0.000124	up
Bol019316	hypothetical protein Bca52824_060560 [Brassica carinata]	1.04629	0.000132	up
Bol013619	PREDICTED: serine/threonine-protein kinase SRK2E [Brassica oleracea var. oleracea]	1.0461	3.34e-09	up
Bol042198	hypothetical protein F2Q68_00037404 [Brassica cretica]	1.04543	2.27e-12	up
Bol031030	PREDICTED: uncharacterized protein LOC106315168 [Brassica oleracea var. oleracea]	1.04517	2.53e-35	up
Bol038879	uncharacterized protein LOC111202747 [Brassica napus]	1.04493	0.005992	up
novel.1226	hypothetical protein F2Q70_00015703 [Brassica cretica]	1.04461	0.004046	up
Bol038155	hypothetical protein F2Q68_00013477 [Brassica cretica]	1.04453	2.86e-07	up
Bol006230	pentatricopeptide repeat-containing protein At5g55740, chloroplastic-like [Brassica napus]	1.04447	2.99e-17	up
Bol033269	glutamate receptor 2.7-like [Brassica napus]	1.04418	3.45e-07	up
Bol025989	ABC transporter B family member 25, mitochondrial-like [Brassica napus]	1.04378	3.15e-07	up
Bol025208	unnamed protein product [Brassica oleracea]	1.04343	0.001714	up
Bol011698	transcription factor E2FA-like isoform X1 [Brassica napus]	1.0424	0.000114	up
Bol036783	hypothetical protein DY000_02044876 [Brassica cretica]	1.04236	1.49e-05	up
Bol040000	probable inactive serine/threonine-protein kinase fnkC [Brassica napus]	1.04188	2.3e-10	up
Bol012791	hypothetical protein Bca52824_050559 [Brassica carinata]	1.03931	5.34e-17	up
Bol028447	hypothetical protein Bca52824_088675 [Brassica carinata]	1.03875	0.00204	up
Bol045872	unnamed protein product [Brassica oleracea]	1.0372	3.42e-26	up
Bol041141	hypothetical protein IGI04_040382 [Brassica rapa subsp. trilocularis]	1.03706	1.04e-05	up
Bol016050	protein BASIC PENTACYSTEINE5-like isoform X3 [Brassica napus]	1.03703	4.41e-07	up
Bol025641	hypothetical protein Bca52824_042180 [Brassica carinata]	1.03686	6.65e-10	up
novel.538	unnamed protein product, partial [Brassica rapa]	1.03682	3.39e-20	up
Bol039120	hypothetical protein Bca52824_080988 [Brassica carinata]	1.03617	6.81e-11	up
Bol012574	unnamed protein product [Brassica oleracea]	1.03516	0.005847	up
Bol010065	polyubiquitin 3 [Arabidopsis thaliana]	1.03469	7.35e-07	up
Bol033544	unnamed protein product [Brassica napus]	1.03448	2.95e-07	up
Bol006840	PREDICTED: serine/threonine-protein kinase BLUS1 [Brassica oleracea var. oleracea]	1.03377	3.32e-16	up
novel.1636	hypothetical protein F2Q70_00024326 [Brassica cretica]	1.03349	0.015319	up
novel.1779	uncharacterized protein LOC125600642 [Brassica napus]	1.03299	0.009442	up
Bol033598	unnamed protein product [Brassica napus]	1.03247	3.93e-11	up
Bol031600	probable sucrose-phosphatase 1 [Brassica napus]	1.0322	3.65e-09	up
Bol041195	hypothetical protein F2Q69_00026070 [Brassica cretica]	1.03166	1.93e-12	up
Bol025072	hypothetical protein HID58_082088, partial [Brassica napus]	1.03154	2.39e-20	up
novel.1962	unnamed protein product [Brassica napus]	1.03108	0.026995	up
novel.1565	hypothetical protein F2Q70_00001716 [Brassica cretica]	1.0307	0.002956	up
novel.357	hypothetical protein Bca52824_086327 [Brassica carinata]	1.02968	5.23e-06	up
Bol011582	hypothetical protein HID58_079105 [Brassica napus]	1.02946	0.001367	up
novel.1442	uncharacterized protein LOC111204234 [Brassica napus]	1.02911	0.048584	up
Bol006327	PREDICTED: triose phosphate/phosphate translocator, chloroplastic isoform X1 [Brassica oleracea var. oleracea]	1.02862	3.17e-17	up
Bol005110	unnamed protein product [Brassica napus]	1.02829	0.00371	up
Bol016753	PREDICTED: transcription factor DIVARICATA [Brassica oleracea var. oleracea]	1.02734	6.03e-14	up
Bol032083	PREDICTED: peptidyl-prolyl cis-trans isomerase FKBP13, chloroplastic [Brassica oleracea var. oleracea]	1.02732	2.66e-07	up
Bol007211	PREDICTED: protein PHYTOCHROME KINASE SUBSTRATE 1-like [Brassica oleracea var. oleracea]	1.02594	0.001575	up
Bol045190	hypothetical protein HID58_069426 [Brassica napus]	1.02589	9.84e-09	up
Bol010802	hypothetical protein Bca52824_044285 [Brassica carinata]	1.02589	4.6e-10	up
Bol022501	PREDICTED: chlorophyll a-b binding protein 1, chloroplastic-like [Brassica oleracea var. oleracea]	1.02584	1.58e-06	up
novel.3533	hypothetical protein F2Q69_00059643, partial [Brassica cretica]	1.02546	0.011317	up
Bol024643	unnamed protein product [Brassica napus]	1.02533	0.000109	up
Bol029871	pectin acetylesterase 7-like [Brassica napus]	1.02509	7.22e-20	up
Bol010067	unnamed protein product [Brassica oleracea]	1.02436	0.000252	up
novel.528	unnamed protein product [Brassica oleracea]	1.02431	0.021023	up
Bol031631	unnamed protein product [Brassica napus]	1.02376	0.0039	up
Bol032279	PREDICTED: histidine-containing phosphotransfer protein 2-like [Brassica oleracea var. oleracea]	1.02364	4.7e-06	up
novel.873	hypothetical protein F2Q70_00034876 [Brassica cretica]	1.02303	9.63e-07	up
novel.3317	hypothetical protein Bca52824_092363 [Brassica carinata]	1.023	2.55e-09	up
Bol028674	dihydroxy-acid dehydratase, chloroplastic [Brassica napus]	1.02245	1.19e-20	up
Bol032306	hypothetical protein F2Q69_00010772 [Brassica cretica]	1.02203	2.07e-05	up
Bol010676	PREDICTED: uncharacterized protein At1g04910-like [Brassica oleracea var. oleracea]	1.02176	5.04e-09	up
Bol036842	PREDICTED: chloroplast stem-loop binding protein of 41 kDa b, chloroplastic [Brassica oleracea var. oleracea]	1.02073	2.1e-10	up
Bol020327	PREDICTED: uncharacterized protein LOC106331892 isoform X1 [Brassica oleracea var. oleracea]	1.02037	9.45e-20	up
Bol044339	ribulose-1,5 bisphosphate carboxylase/oxygenase large subunit N-methyltransferase, chloroplastic isoform X1 [Brassica napus]	1.02028	1.41e-15	up
Bol012138	protein PTST, chloroplastic-like [Brassica napus]	1.02027	4.71e-07	up
Bol012450	NEP1-interacting protein 2 isoform X1 [Brassica napus]	1.01945	2.03e-05	up
Bol030618	xyloglucan endotransglucosylase/hydrolase protein 9 [Brassica napus]	1.01914	2.02e-09	up
novel.885	--	1.01896	8.26e-11	up
Bol013646	unnamed protein product [Brassica napus]	1.0171	3.99e-10	up
Bol026704	unnamed protein product [Brassica oleracea]	1.01706	3.56e-08	up
Bol008439	PREDICTED: non-specific lipid transfer protein GPI-anchored 1-like [Brassica oleracea var. oleracea]	1.01622	6.01e-07	up
Bol045705	PREDICTED: 21 kDa protein [Brassica oleracea var. oleracea]	1.01548	3.14e-13	up
Bol035673	unnamed protein product [Brassica napus]	1.01537	0.005396	up
Bol028415	PREDICTED: lysine-specific demethylase JMJ25-like isoform X1 [Brassica oleracea var. oleracea]	1.01496	1.98e-08	up
Bol007444	hypothetical protein HID58_074988 [Brassica napus]	1.01487	4.71e-10	up
Bol033797	unnamed protein product [Brassica oleracea]	1.01482	2.77e-15	up
Bol005573	hypothetical protein Bca52824_043099 [Brassica carinata]	1.01446	1.28e-07	up
Bol022998	hypothetical protein F2Q68_00003040 [Brassica cretica]	1.01427	0.000117	up
Bol021141	unnamed protein product [Brassica oleracea]	1.0138	0.016601	up
Bol014931	uncharacterized protein LOC103861091 [Brassica rapa]	1.01331	9.98e-10	up
Bol032707	unnamed protein product, partial [Brassica oleracea]	1.01306	0.000964	up
Bol004725	uncharacterized protein BNAC05G31680D [Brassica napus]	1.01265	6.27e-05	up
Bol033785	PREDICTED: tocopherol cyclase, chloroplastic [Brassica oleracea var. oleracea]	1.01244	2.27e-16	up
Bol036195	unnamed protein product [Brassica napus]	1.0119	4.08e-10	up
Bol018786	hypothetical protein F2Q69_00052035 [Brassica cretica]	1.01072	2.09e-12	up
Bol043030	unnamed protein product [Brassica oleracea]	1.00976	6.55e-06	up
Bol007429	unnamed protein product [Brassica napus]	1.00943	0.001507	up
Bol031446	PREDICTED: probable inactive purple acid phosphatase 1 [Brassica oleracea var. oleracea]	1.00843	3.56e-07	up
Bol029386	PREDICTED: BRASSINOSTEROID INSENSITIVE 1-associated receptor kinase 1 [Brassica oleracea var. oleracea]	1.00819	4.25e-09	up
Bol024186	PREDICTED: lamin-like protein [Brassica oleracea var. oleracea]	1.0077	1.65e-06	up
Bol030937	hypothetical protein Bca52824_086265 [Brassica carinata]	1.00696	0.018344	up
Bol036096	unnamed protein product [Brassica rapa]	1.00503	9.78e-29	up
Bol029405	hypothetical protein DY000_02016514 [Brassica cretica]	1.00462	4.2e-22	up
Bol005074	unnamed protein product [Brassica napus]	1.00436	1.97e-11	up
novel.1139	unnamed protein product, partial [Brassica oleracea]	1.0041	1.05e-06	up
Bol031104	hypothetical protein HID58_049161 [Brassica napus]	1.00387	0.000428	up
Bol014048	phosphoribulokinase, chloroplastic [Brassica napus]	1.00289	6.49e-19	up
Bol012075	PREDICTED: probable tyrosine-protein phosphatase At1g05000 isoform X2 [Brassica oleracea var. oleracea]	1.00225	2.93e-16	up
Bol038187	PREDICTED: photosynthetic NDH subunit of subcomplex B 1, chloroplastic [Brassica oleracea var. oleracea]	1.00217	2.13e-35	up
Bol039129	unnamed protein product [Brassica oleracea]	1.00159	6.96e-13	up
Bol015014	hypothetical protein F2Q68_00002083 [Brassica cretica]	1.00153	1.98e-07	up
Bol021244	hypothetical protein Bca52824_055910 [Brassica carinata]	1.00153	1.02e-06	up
novel.499	PREDICTED: disease resistance protein TAO1-like [Brassica oleracea var. oleracea]	1.00148	0.01965	up
Bol034474	hypothetical protein F2Q69_00000749 [Brassica cretica]	1.00123	3.44e-05	up
Bol005055	hypothetical protein Bca52824_070881 [Brassica carinata]	1.00062	8.14e-11	up
Bol027584	PREDICTED: carboxyvinyl-carboxyphosphonate phosphorylmutase, chloroplastic [Brassica oleracea var. oleracea]	1.00046	9.16e-07	up
Bol010003	PREDICTED: probable sugar phosphate/phosphate translocator At5g04160 [Brassica oleracea var. oleracea]	1.00023	2.55e-09	up
Bol043380	unnamed protein product [Brassica napus]	-1.00026	1.09e-06	down
Bol017069	PREDICTED: uncharacterized protein LOC106301538 [Brassica oleracea var. oleracea]	-1.00093	8.01e-12	down
novel.4207	hypothetical protein Bca52824_057595 [Brassica carinata]	-1.00319	1e-06	down
Bol018515	5'-methylthioadenosine nucleosidase [Brassica napus]	-1.00348	0.011777	down
Bol041513	PREDICTED: uncharacterized protein LOC106317870 isoform X2 [Brassica oleracea var. oleracea]	-1.00373	4.02e-06	down
Bol013207	PREDICTED: transcription factor MYB51-like [Brassica oleracea var. oleracea]	-1.00422	3.78e-12	down
Bol025916	PREDICTED: transcription factor MYB59 isoform X2 [Brassica oleracea var. oleracea]	-1.00466	1.52e-18	down
Bol042431	PREDICTED: beta-amylase 1, chloroplastic-like [Brassica oleracea var. oleracea]	-1.00469	0.000451	down
novel.2776	unnamed protein product [Brassica napus]	-1.00474	0.02956	down
Bol031973	unnamed protein product [Brassica napus]	-1.00537	9.89e-08	down
Bol023988	PREDICTED: uncharacterized protein LOC106296675 isoform X2 [Brassica oleracea var. oleracea]	-1.00563	1.91e-21	down
Bol016417	hypothetical protein F2Q69_00025097 [Brassica cretica]	-1.00609	0.015335	down
Bol024279	PREDICTED: 5'-adenylylsulfate reductase 3, chloroplastic-like [Brassica oleracea var. oleracea]	-1.0065	1.3e-27	down
novel.1734	hypothetical protein F2Q70_00022515 [Brassica cretica]	-1.00664	0.025316	down
Bol039900	PREDICTED: sugar transporter ERD6-like 6 [Brassica oleracea var. oleracea]	-1.00757	0.000117	down
Bol010493	PREDICTED: putative caffeoyl-CoA O-methyltransferase At1g67980 [Brassica oleracea var. oleracea]	-1.00841	4.57e-22	down
Bol004686	eukaryotic translation initiation factor 5A-1-like isoform X2 [Brassica napus]	-1.00935	3.3e-16	down
Bol042868	unnamed protein product [Brassica napus]	-1.00979	6.23e-05	down
novel.3670	unnamed protein product [Brassica napus]	-1.01037	0.018142	down
Bol025095	hypothetical protein F2Q69_00061727 [Brassica cretica]	-1.01039	2.12e-06	down
Bol033592	hypothetical protein F2Q69_00057643 [Brassica cretica]	-1.01112	0.002714	down
Bol040445	hypothetical protein DY000_02050667 [Brassica cretica]	-1.01114	6.22e-09	down
Bol009237	unnamed protein product [Brassica oleracea]	-1.01238	5.06e-12	down
Bol036281	hypothetical protein Bca52824_060925 [Brassica carinata]	-1.01256	0.023648	down
Bol026023	hypothetical protein BRARA_C01180 [Brassica rapa]	-1.01266	2.75e-10	down
Bol019438	hypothetical protein HID58_055096 [Brassica napus]	-1.01428	2.03e-13	down
Bol019403	PREDICTED: uncharacterized protein LOC106332863 [Brassica oleracea var. oleracea]	-1.01434	0.00058	down
Bol038197	unnamed protein product [Brassica napus]	-1.01435	0.000147	down
Bol043533	unnamed protein product [Brassica oleracea]	-1.01445	6.64e-12	down
Bol015371	LOW QUALITY PROTEIN: hypothetical protein HID58_050177 [Brassica napus]	-1.01512	2.81e-07	down
Bol018264	BnaC09g00930D [Brassica napus]	-1.01529	0.00024	down
Bol028445	uncharacterized protein LOC125580679 [Brassica napus]	-1.01532	3.97e-05	down
Bol016220	PREDICTED: uncharacterized protein LOC106339948 [Brassica oleracea var. oleracea]	-1.01651	1.01e-08	down
novel.919	F-box/LRR-repeat protein At5g02910-like [Brassica napus]	-1.01654	3.18e-05	down
Bol030295	hypothetical protein HID58_087585, partial [Brassica napus]	-1.01725	0.008515	down
Bol019892	unnamed protein product [Brassica napus]	-1.0173	0.000343	down
Bol032953	PREDICTED: protein NRT1/ PTR FAMILY 2.13-like [Brassica oleracea var. oleracea]	-1.01774	1.32e-10	down
Bol026387	hypothetical protein Bca52824_045675 [Brassica carinata]	-1.01809	1.91e-09	down
Bol004807	unnamed protein product [Brassica napus]	-1.01874	0.031827	down
Bol033011	PREDICTED: cysteine-rich receptor-like protein kinase 3 [Brassica oleracea var. oleracea]	-1.01994	6.21e-09	down
Bol041201	PREDICTED: U-box domain-containing protein 4-like [Brassica oleracea var. oleracea]	-1.02064	0.000617	down
Bol030107	Ras-related small GTP-binding family protein [Arabidopsis thaliana]	-1.0209	3.67e-12	down
Bol007410	PREDICTED: uncharacterized protein LOC106321005 [Brassica oleracea var. oleracea]	-1.02136	0.001201	down
Bol006011	unnamed protein product [Brassica napus]	-1.02138	0.010688	down
novel.3765	hypothetical protein F2Q69_00061859 [Brassica cretica]	-1.02171	1.25e-06	down
Bol025617	PREDICTED: classical arabinogalactan protein 10 [Brassica oleracea var. oleracea]	-1.02195	6.01e-05	down
Bol034429	PREDICTED: uncharacterized protein LOC106335809 [Brassica oleracea var. oleracea]	-1.02223	0.00023	down
novel.839	protein NIM1-INTERACTING 2-like [Brassica napus]	-1.02269	0.04346	down
Bol022124	PREDICTED: ATP-citrate synthase alpha chain protein 3 [Brassica oleracea var. oleracea]	-1.02354	1.04e-32	down
Bol008637	hypothetical protein DY000_02061367 [Brassica cretica]	-1.02358	0.000319	down
novel.91	hypothetical protein DY000_02023956 [Brassica cretica]	-1.02374	0.002768	down
novel.1446	hypothetical protein HID58_017589 [Brassica napus]	-1.02388	1.93e-12	down
novel.3055	unnamed protein product [Brassica napus]	-1.02443	0.008911	down
novel.4194	unnamed protein product [Brassica napus]	-1.02566	0.000971	down
novel.739	PREDICTED: uncharacterized protein LOC108820090 [Raphanus sativus]	-1.02592	1.22e-05	down
Bol027512	PREDICTED: uncharacterized WD repeat-containing protein C2A9.03 isoform X1 [Brassica oleracea var. oleracea]	-1.02593	4.16e-25	down
Bol041101	hypothetical protein Bca52824_062144 [Brassica carinata]	-1.02683	3.01e-07	down
novel.2616	unnamed protein product [Brassica napus]	-1.0277	7.6e-10	down
Bol012788	PREDICTED: sodium/hydrogen exchanger 1 [Brassica oleracea var. oleracea]	-1.02771	2.05e-41	down
Bol021532	unnamed protein product [Brassica rapa]	-1.02812	2.93e-13	down
Bol032545	PREDICTED: ureide permease 1-like [Brassica oleracea var. oleracea]	-1.02827	3.13e-15	down
Bol042611	hypothetical protein Bca52824_040539 [Brassica carinata]	-1.02863	1.58e-09	down
Bol006047	unnamed protein product [Brassica napus]	-1.02875	1.85e-30	down
novel.3483	unnamed protein product [Brassica napus]	-1.02886	0.012017	down
Bol015928	PREDICTED: acyl-coenzyme A oxidase 2, peroxisomal [Brassica oleracea var. oleracea]	-1.02911	7.27e-15	down
Bol042970	AAA-ATPase At3g28510 isoform X1 [Brassica napus]	-1.02916	0.002932	down
Bol035127	PREDICTED: uncharacterized protein LOC106332932 [Brassica oleracea var. oleracea]	-1.0292	0.000474	down
Bol014442	unnamed protein product [Brassica napus]	-1.02932	3.02e-05	down
novel.3451	hypothetical protein F2Q69_00058355 [Brassica cretica]	-1.0297	1.53e-10	down
Bol025401	hypothetical protein DY000_02035619 [Brassica cretica]	-1.03044	8.4e-07	down
Bol005995	BnaCnng35870D [Brassica napus]	-1.03058	4.07e-13	down
Bol026363	unnamed protein product [Brassica oleracea]	-1.03059	1.09e-31	down
Bol030218	PREDICTED: uncharacterized protein LOC106341122 isoform X1 [Brassica oleracea var. oleracea]	-1.03098	0.012718	down
Bol024581	hypothetical protein F2Q69_00018568 [Brassica cretica]	-1.03353	2.51e-18	down
Bol040067	PREDICTED: uncharacterized protein LOC106298395 [Brassica oleracea var. oleracea]	-1.03389	8.82e-18	down
novel.3557	hypothetical protein HID58_080095 [Brassica napus]	-1.03424	0.000269	down
Bol017143	unnamed protein product [Brassica oleracea]	-1.03429	0.001647	down
Bol031515	unnamed protein product [Brassica napus]	-1.03458	7.33e-05	down
Bol019841	PREDICTED: binding partner of ACD11 1-like isoform X2 [Brassica oleracea var. oleracea]	-1.0359	9.34e-11	down
novel.3022	unnamed protein product [Brassica napus]	-1.03607	0.030596	down
Bol041759	PREDICTED: glucose-6-phosphate 1-dehydrogenase 3, chloroplastic [Brassica oleracea var. oleracea]	-1.03629	5.22e-30	down
Bol043538	hypothetical protein DY000_02019207 [Brassica cretica]	-1.03694	1.45e-09	down
Bol034980	PREDICTED: MLP-like protein 31 [Brassica oleracea var. oleracea]	-1.03729	2.55e-07	down
Bol005006	hypothetical protein MLD38_026185 [Melastoma candidum]	-1.03846	0.003598	down
Bol042940	hypothetical protein Bca52824_071234 [Brassica carinata]	-1.03862	6.71e-15	down
Bol023215	hypothetical protein Bca52824_086572 [Brassica carinata]	-1.03894	5.17e-06	down
Bol041178	PREDICTED: uncharacterized protein LOC106294548 [Brassica oleracea var. oleracea]	-1.03964	4.39e-05	down
novel.539	PREDICTED: guanine nucleotide-binding protein subunit beta-like protein [Brassica oleracea var. oleracea]	-1.03987	0.001403	down
Bol045748	hypothetical protein F2Q69_00062621 [Brassica cretica]	-1.04021	0.000631	down
novel.36	PREDICTED: F-box/kelch-repeat protein At4g39240-like [Raphanus sativus]	-1.04146	0.011464	down
Bol025179	PREDICTED: uncharacterized protein LOC106307778 [Brassica oleracea var. oleracea]	-1.0415	6.45e-07	down
Bol043907	PREDICTED: polygalacturonase inhibitor 1-like [Brassica oleracea var. oleracea]	-1.04229	0.000217	down
novel.855	hypothetical protein Bca52824_054912 [Brassica carinata]	-1.04327	0.003763	down
Bol034768	PREDICTED: aquaporin TIP2-1 [Brassica oleracea var. oleracea]	-1.04391	1.42e-15	down
Bol028012	unnamed protein product [Brassica oleracea]	-1.04455	3.95e-23	down
Bol021291	transcription repressor KAN1 [Brassica napus]	-1.04457	9.22e-06	down
Bol021167	uncharacterized protein BNAC08G12580D [Brassica napus]	-1.0448	0.000392	down
Bol006984	unnamed protein product [Brassica napus]	-1.04582	7.43e-07	down
Bol040290	serine/threonine-protein kinase PBL13-like [Brassica napus]	-1.0477	0.010658	down
Bol035474	PREDICTED: probable mediator of RNA polymerase II transcription subunit 37c [Brassica oleracea var. oleracea]	-1.04776	7.21e-18	down
novel.3128	hypothetical protein DY000_02022049 [Brassica cretica]	-1.0483	2.7e-07	down
Bol029098	NRT1/PTR family 6.3-like protein [Brassica napus]	-1.04837	2.99e-09	down
novel.913	general transcription factor 3C polypeptide 5-like [Brassica napus]	-1.04838	0.000917	down
Bol019420	hypothetical protein Bca52824_040003 [Brassica carinata]	-1.04877	1.28e-07	down
Bol015493	PREDICTED: uncharacterized protein LOC106322492 isoform X1 [Brassica oleracea var. oleracea]	-1.04895	5.64e-11	down
Bol028400	gibberellin 2-beta-dioxygenase 8 [Brassica napus]	-1.04898	0.009008	down
novel.4104	putative pol polyprotein [Brassica oleracea var. botrytis]	-1.04943	0.010246	down
Bol043436	PREDICTED: transaldolase-like [Brassica oleracea var. oleracea]	-1.04975	2.03e-39	down
Bol038617	hypothetical protein F2Q70_00022516 [Brassica cretica]	-1.04975	1.66e-12	down
Bol010650	unnamed protein product, partial [Brassica napus]	-1.05051	2.41e-19	down
Bol032098	serine/threonine-protein kinase-like protein CCR1 [Brassica napus]	-1.05055	9.74e-08	down
Bol042411	unnamed protein product [Brassica oleracea]	-1.05097	7.21e-19	down
Bol020035	hypothetical protein HID58_049080 [Brassica napus]	-1.05126	0.000265	down
Bol043717	DNA-directed RNA polymerase II subunit 4-like [Brassica napus]	-1.05314	9.91e-07	down
Bol030777	Unknown [Brassica oleracea]	-1.05323	2.25e-18	down
Bol030489	hypothetical protein BRARA_J01926 [Brassica rapa]	-1.0537	1.75e-05	down
Bol021115	hypothetical protein IGI04_031505 [Brassica rapa subsp. trilocularis]	-1.05388	9.67e-22	down
Bol037921	PREDICTED: uncharacterized protein LOC106339928 [Brassica oleracea var. oleracea]	-1.05436	0.002593	down
Bol007625	PREDICTED: twist-related protein 1-like [Brassica oleracea var. oleracea]	-1.05445	1.95e-07	down
Bol016927	structure-specific endonuclease subunit SLX1 isoform X2 [Brassica napus]	-1.05484	5.71e-07	down
Bol035733	PREDICTED: protein FAF-like, chloroplastic [Brassica oleracea var. oleracea]	-1.05501	8.74e-12	down
Bol018060	PREDICTED: uncharacterized protein LOC106308720 [Brassica oleracea var. oleracea]	-1.05507	4.94e-05	down
Bol025833	PREDICTED: putative fatty acyl-CoA reductase 7 [Brassica oleracea var. oleracea]	-1.05572	1.29e-09	down
Bol012209	hypothetical protein Bca52824_057423 [Brassica carinata]	-1.05591	0.000639	down
Bol018655	PREDICTED: CRAL-TRIO domain-containing protein C23B6.04c-like [Brassica oleracea var. oleracea]	-1.05631	9.59e-05	down
Bol010724	PREDICTED: E3 ubiquitin-protein ligase RGLG1 [Brassica oleracea var. oleracea]	-1.05739	1.46e-14	down
Bol026167	PREDICTED: UPF0496 protein At4g34320 [Brassica oleracea var. oleracea]	-1.05759	5.03e-06	down
Bol030699	uncharacterized protein LOC103858797 [Brassica rapa]	-1.05759	7.71e-05	down
Bol029372	PREDICTED: trehalose-phosphate phosphatase A-like [Brassica oleracea var. oleracea]	-1.05843	0.000105	down
Bol011084	PREDICTED: two-component response regulator ARR9-like [Brassica oleracea var. oleracea]	-1.05906	1.29e-11	down
Bol016268	PREDICTED: uncharacterized protein LOC106342728 [Brassica oleracea var. oleracea]	-1.06167	1.19e-10	down
Bol042837	hypothetical protein F2Q70_00031947 [Brassica cretica]	-1.0617	4.59e-11	down
Bol042313	unnamed protein product [Brassica napus]	-1.06176	0.00045	down
novel.994	PREDICTED: uncharacterized protein LOC106332709 isoform X2 [Brassica oleracea var. oleracea]	-1.06188	4.7e-06	down
Bol033620	hypothetical protein F2Q69_00057674 [Brassica cretica]	-1.0627	2.75e-08	down
Bol009558	uncharacterized protein LOC125580128 [Brassica napus]	-1.06286	1.85e-11	down
Bol009159	calmodulin-like protein 9 [Brassica rapa]	-1.06332	5.45e-08	down
novel.2084	--	-1.06516	9.73e-09	down
novel.269	hypothetical protein F2Q68_00030677 [Brassica cretica]	-1.06565	9.51e-14	down
Bol041277	BnaCnng78730D [Brassica napus]	-1.06619	4.03e-05	down
Bol012521	polyadenylation and cleavage factor homolog 5-like [Brassica napus]	-1.06645	7.05e-06	down
Bol045724	unnamed protein product [Brassica oleracea]	-1.06672	1.78e-09	down
novel.2698	hypothetical protein HID58_070317 [Brassica napus]	-1.06673	0.044756	down
novel.4061	--	-1.06799	5.87e-05	down
Bol025643	hypothetical protein Bca52824_042178 [Brassica carinata]	-1.06807	4.26e-05	down
Bol024346	hypothetical protein Bca52824_093239 [Brassica carinata]	-1.06837	1.91e-10	down
Bol038106	PREDICTED: CDP-diacylglycerol--serine O-phosphatidyltransferase 1 [Brassica oleracea var. oleracea]	-1.06856	0.000813	down
Bol007750	PREDICTED: oligopeptide transporter 7 [Brassica oleracea var. oleracea]	-1.0686	1.11e-06	down
Bol042555	unnamed protein product [Brassica napus]	-1.06888	1.39e-19	down
Bol007135	PREDICTED: stem-specific protein TSJT1 [Brassica oleracea var. oleracea]	-1.0693	3.72e-12	down
Bol006307	hypothetical protein Bca52824_071869 [Brassica carinata]	-1.07011	4.96e-09	down
novel.476	hypothetical protein IGI04_025656 [Brassica rapa subsp. trilocularis]	-1.07059	2.07e-07	down
Bol019411	PREDICTED: uncharacterized protein LOC106329446 isoform X1 [Brassica oleracea var. oleracea]	-1.07073	0.01213	down
Bol028746	hypothetical protein DY000_02029694 [Brassica cretica]	-1.0722	0.005265	down
novel.3121	unnamed protein product [Brassica oleracea]	-1.07292	1.05e-10	down
Bol033798	PREDICTED: glutaredoxin-C6-like [Brassica oleracea var. oleracea]	-1.07321	8.73e-15	down
Bol038028	hypothetical protein Bca52824_062798 [Brassica carinata]	-1.0735	0.001058	down
Bol039452	PREDICTED: tryptophan aminotransferase-related protein 2 [Brassica oleracea var. oleracea]	-1.07352	5.53e-11	down
novel.3366	hypothetical protein Bca52824_043225 [Brassica carinata]	-1.07363	9.29e-13	down
Bol043300	GDT1-like protein 4 [Brassica napus]	-1.07389	5.62e-09	down
novel.1954	hypothetical protein IGI04_023303 [Brassica rapa subsp. trilocularis]	-1.07389	2.14e-08	down
novel.400	unnamed protein product [Brassica napus]	-1.07598	1.72e-23	down
Bol043817	PREDICTED: probable serine/threonine-protein kinase DDB_G0291350 [Brassica oleracea var. oleracea]	-1.07649	2.25e-17	down
Bol019328	unnamed protein product [Brassica oleracea]	-1.07653	6.74e-05	down
Bol009085	PREDICTED: NAC domain-containing protein 60 isoform X1 [Brassica oleracea var. oleracea]	-1.07663	6.63e-20	down
Bol026144	unnamed protein product [Brassica napus]	-1.07709	2.83e-09	down
Bol018039	Unknown [Brassica oleracea]	-1.07714	3.67e-12	down
Bol032955	hypothetical protein HID58_072886 [Brassica napus]	-1.07758	2.84e-10	down
novel.3575	PREDICTED: uncharacterized protein LOC106325712 [Brassica oleracea var. oleracea]	-1.07834	4.71e-06	down
Bol007308	ankyrin repeat-containing protein ITN1 [Brassica napus]	-1.0794	1.24e-11	down
Bol007309	50S ribosomal protein L10, chloroplastic-like [Brassica napus]	-1.0794	0.001622	down
Bol028165	PREDICTED: ribosomal L1 domain-containing protein CG13096-like [Brassica oleracea var. oleracea]	-1.07961	2.19e-05	down
Bol008827	unnamed protein product [Brassica oleracea]	-1.08025	5.3e-12	down
novel.4127	hypothetical protein F2Q68_00011863 [Brassica cretica]	-1.08068	0.000435	down
novel.2429	LOW QUALITY PROTEIN: hypothetical protein HID58_007366 [Brassica napus]	-1.08221	9.24e-08	down
Bol013287	PREDICTED: membrane-associated progesterone-binding protein 4 isoform X1 [Brassica oleracea var. oleracea]	-1.08363	1.33e-17	down
novel.27	unnamed protein product [Brassica napus]	-1.08494	4.61e-05	down
Bol015557	hypothetical protein HID58_046016 [Brassica napus]	-1.08516	0.015885	down
Bol038479	PREDICTED: pathogen-related protein-like [Brassica oleracea var. oleracea]	-1.0857	1.85e-13	down
Bol033849	PREDICTED: uncharacterized protein LOC106304897 [Brassica oleracea var. oleracea]	-1.08687	6.75e-05	down
novel.64	--	-1.08702	0.000155	down
novel.2255	unnamed protein product, partial [Brassica oleracea]	-1.08819	0.009151	down
Bol037126	PREDICTED: ubiquitin carboxyl-terminal hydrolase isozyme L3-like [Brassica oleracea var. oleracea]	-1.08875	1.71e-08	down
Bol044700	PREDICTED: uncharacterized protein LOC106311532 [Brassica oleracea var. oleracea]	-1.08984	7.24e-12	down
Bol033219	unnamed protein product [Brassica oleracea]	-1.09057	0.002804	down
Bol028455	derlin-2.1-like [Brassica napus]	-1.09069	6.04e-23	down
Bol045520	unnamed protein product [Brassica napus]	-1.092	1.89e-09	down
Bol042790	hypothetical protein DY000_02025298 [Brassica cretica]	-1.09202	4.24e-06	down
Bol018969	hypothetical protein Bca52824_053271 [Brassica carinata]	-1.09273	1.11e-05	down
novel.385	hypothetical protein HID58_057047, partial [Brassica napus]	-1.09286	0.004298	down
novel.2339	hypothetical protein F2Q69_00026290 [Brassica cretica]	-1.09297	3.93e-08	down
Bol033772	hypothetical protein F2Q70_00033411 [Brassica cretica]	-1.09337	1.87e-15	down
novel.921	unnamed protein product [Brassica napus]	-1.09547	7.25e-07	down
novel.491	PREDICTED: binding partner of ACD11 1 isoform X1 [Brassica oleracea var. oleracea]	-1.09593	1.07e-09	down
Bol024551	PREDICTED: ethylene-responsive transcription factor ERF106-like isoform X1 [Brassica oleracea var. oleracea]	-1.09614	0.000633	down
Bol019691	PREDICTED: uncharacterized protein LOC106293417 [Brassica oleracea var. oleracea]	-1.0984	0.000122	down
Bol015191	PREDICTED: phosphate transporter PHO1 homolog 5-like [Brassica oleracea var. oleracea]	-1.0986	8.58e-06	down
novel.2381	cytochrome P450 705A22-like [Brassica napus]	-1.09907	8.75e-06	down
Bol036978	inactive disease resistance protein RPS4 [Brassica napus]	-1.09997	1.57e-05	down
novel.243	PREDICTED: glutathione S-transferase T3-like [Brassica oleracea var. oleracea]	-1.09999	7.35e-08	down
Bol024636	hypothetical protein Bca52824_050758 [Brassica carinata]	-1.1003	2.04e-24	down
Bol010949	probable E3 ubiquitin-protein ligase RHC1A [Brassica napus]	-1.10057	3.84e-18	down
Bol021345	PREDICTED: heavy metal-associated isoprenylated plant protein 26-like [Brassica oleracea var. oleracea]	-1.10081	2.35e-12	down
Bol025914	zinc finger protein ZAT12 [Brassica napus]	-1.10084	4.57e-13	down
novel.578	hypothetical protein HID58_084632 [Brassica napus]	-1.10107	5.42e-05	down
[truncated: 1,707 more rows]

## Sheet: Table S5
Table S5. Differentially expressed genes involved in plant hormone signal transduction.
Gene_ID	Function description	Log2FoldChange	Adjusted p value	Regulation
Bol004398	hypothetical protein Bca52824_072543 [Brassica carinata]	5.58391	2.67e-15	up
Bol007161	unnamed protein product [Brassica oleracea]	4.51242	1.07e-11	up
Bol026617	PREDICTED: transcription factor bHLH87-like [Brassica oleracea var. oleracea]	4.3022	7.91e-12	up
Bol024417	hypothetical protein F2Q69_00057003, partial [Brassica cretica]	3.28312	1.13e-33	up
Bol030384	PREDICTED: probable leucine-rich repeat receptor-like protein kinase At5g49770 isoform X2 [Brassica oleracea var. oleracea]	2.67845	9.11e-09	up
Bol021389	unnamed protein product [Brassica oleracea]	2.42951	2.04e-09	up
Bol010853	hypothetical protein DY000_02061961 [Brassica cretica]	2.30149	1.03e-08	up
Bol039922	PREDICTED: protein TIFY 10B-like isoform X2 [Brassica oleracea var. oleracea]	2.14684	1.44e-34	up
Bol010814	unnamed protein product, partial [Brassica oleracea]	2.06887	7e-22	up
Bol019748	hypothetical protein Bca52824_056196 [Brassica carinata]	2.06851	3.83e-09	up
Bol016829	PREDICTED: probable serine/threonine-protein kinase At5g41260 [Brassica oleracea var. oleracea]	2.04674	4.49635e-100	up
Bol019000	hypothetical protein IGI04_006574, partial [Brassica rapa subsp. trilocularis]	2.02051	1.5e-08	up
Bol038636	probable inactive receptor kinase RLK902 [Brassica napus]	1.97007	2.66e-16	up
Bol034477	auxin-responsive protein SAUR21 [Brassica napus]	1.96146	4.34e-17	up
Bol017925	auxin-responsive protein IAA29-like isoform X1 [Brassica napus]	1.94803	5.58e-30	up
novel.3531	PREDICTED: pathogenesis-related protein 1-like [Brassica oleracea var. oleracea]	1.88343	1.29e-20	up
Bol018435	Unknown [Brassica oleracea]	1.80096	3.44e-29	up
Bol040875	PREDICTED: auxin-responsive protein IAA3 [Brassica oleracea var. oleracea]	1.77706	2.04e-05	up
Bol019751	hypothetical protein Bca52824_056199 [Brassica carinata]	1.67407	8.01e-05	up
Bol019352	unnamed protein product [Brassica oleracea]	1.6467	5.11e-49	up
Bol028898	PREDICTED: protein SHORT-ROOT [Brassica oleracea var. oleracea]	1.61264	7.43e-14	up
Bol021382	hypothetical protein F2Q68_00007468, partial [Brassica cretica]	1.5931	1e-10	up
Bol011172	auxin-responsive protein IAA19-like [Brassica napus]	1.55837	2.97e-21	up
Bol024380	hypothetical protein HID58_093196 [Brassica napus]	1.52523	0.005898	up
Bol021397	PREDICTED: auxin-responsive protein SAUR21-like [Brassica oleracea var. oleracea]	1.49247	6.51e-08	up
Bol021398	PREDICTED: auxin-responsive protein SAUR21-like [Brassica oleracea var. oleracea]	1.48852	1.44e-11	up
Bol016953	hypothetical protein Bca52824_070786 [Brassica carinata]	1.48392	2.72e-11	up
Bol027791	PREDICTED: probable inactive receptor kinase At5g10020 [Brassica oleracea var. oleracea]	1.4363	1.05e-13	up
Bol019271	PREDICTED: STS14 protein [Brassica oleracea var. oleracea]	1.43457	2.43e-12	up
Bol030891	PREDICTED: probable inactive receptor kinase RLK902 [Brassica oleracea var. oleracea]	1.40942	4.86e-43	up
Bol008286	hypothetical protein Bca52824_048654 [Brassica carinata]	1.38938	4.78e-09	up
Bol042168	unnamed protein product [Brassica napus]	1.38543	7.1e-08	up
Bol021399	unnamed protein product [Brassica napus]	1.38207	1.77e-05	up
Bol032198	Unknown [Brassica oleracea]	1.37843	3.5e-06	up
Bol019754	auxin-responsive protein SAUR21 [Brassica napus]	1.36044	1.32e-11	up
Bol008466	PREDICTED: probable serine/threonine-protein kinase At4g35230 [Brassica oleracea var. oleracea]	1.35835	1.88e-13	up
Bol019752	auxin-responsive protein SAUR21-like [Brassica napus]	1.3338	2.35e-08	up
Bol039928	unnamed protein product [Brassica napus]	1.32647	0.0001	up
Bol022475	PREDICTED: auxin-responsive protein SAUR64 [Brassica oleracea var. oleracea]	1.31565	8.92e-09	up
Bol021391	PREDICTED: auxin-responsive protein SAUR21-like [Raphanus sativus]	1.31145	0.001321	up
Bol008560	unnamed protein product [Brassica napus]	1.28882	2.86e-20	up
Bol021393	PREDICTED: auxin-responsive protein SAUR21-like [Brassica oleracea var. oleracea]	1.26853	3.13e-09	up
Bol028651	transcription factor HHO2-like [Brassica napus]	1.26638	4.27e-25	up
Bol014114	hypothetical protein HID58_071445 [Brassica napus]	1.21131	1.19e-06	up
Bol020323	PREDICTED: auxin transporter protein 1 isoform X2 [Brassica oleracea var. oleracea]	1.20531	1.77e-08	up
Bol013798	hypothetical protein DY000_02041578 [Brassica cretica]	1.18453	0.002852	up
Bol026624	hypothetical protein F2Q69_00003951 [Brassica cretica]	1.1709	9.74e-11	up
Bol021390	PREDICTED: auxin-responsive protein SAUR21-like [Brassica oleracea var. oleracea]	1.1674	3.35e-05	up
Bol017919	unnamed protein product [Brassica napus]	1.16309	0.001067	up
Bol004887	PREDICTED: transcription factor PIL1 [Brassica oleracea var. oleracea]	1.12732	1.89e-33	up
Bol019629	Unknown [Brassica oleracea]	1.12461	2.25e-12	up
Bol039734	PREDICTED: leucine-rich repeat receptor-like protein kinase PXC1 [Brassica oleracea var. oleracea]	1.11671	0.038422	up
Bol019756	auxin-responsive protein SAUR21 [Brassica napus]	1.10482	0.000711	up
Bol028956	PREDICTED: uncharacterized protein LOC106323631 [Brassica oleracea var. oleracea]	1.10395	7.44e-19	up
Bol023999	hypothetical protein F2Q69_00051110 [Brassica cretica]	1.10229	1.09e-17	up
Bol020839	Unknown [Brassica oleracea]	1.09075	1.32e-08	up
Bol044395	probable LRR receptor-like serine/threonine-protein kinase IRK [Brassica napus]	1.07634	3.92e-12	up
Bol042642	PREDICTED: probable LRR receptor-like serine/threonine-protein kinase At2g16250 [Brassica oleracea var. oleracea]	1.07477	0.006093	up
Bol019757	auxin-responsive protein SAUR21 [Brassica napus]	1.07118	7.72e-05	up
Bol025398	protein PHOSPHATE STARVATION RESPONSE 1-like isoform X4 [Brassica napus]	1.07099	1.27e-08	up
Bol035504	hypothetical protein F2Q70_00009909 [Brassica cretica]	1.05885	2.39e-17	up
Bol013619	PREDICTED: serine/threonine-protein kinase SRK2E [Brassica oleracea var. oleracea]	1.0461	3.34e-09	up
Bol033544	unnamed protein product [Brassica napus]	1.03448	2.95e-07	up
Bol045190	hypothetical protein HID58_069426 [Brassica napus]	1.02589	9.84e-09	up
Bol032279	PREDICTED: histidine-containing phosphotransfer protein 2-like [Brassica oleracea var. oleracea]	1.02364	4.7e-06	up
Bol029386	PREDICTED: BRASSINOSTEROID INSENSITIVE 1-associated receptor kinase 1 [Brassica oleracea var. oleracea]	1.00819	4.25e-09	up
Bol034474	hypothetical protein F2Q69_00000749 [Brassica cretica]	1.00123	3.44e-05	up
Bol033011	PREDICTED: cysteine-rich receptor-like protein kinase 3 [Brassica oleracea var. oleracea]	-1.01994	6.21e-09	down
Bol040067	PREDICTED: uncharacterized protein LOC106298395 [Brassica oleracea var. oleracea]	-1.03389	8.82e-18	down
Bol028012	unnamed protein product [Brassica oleracea]	-1.04455	3.95e-23	down
Bol021291	transcription repressor KAN1 [Brassica napus]	-1.04457	9.22e-06	down
Bol038617	hypothetical protein F2Q70_00022516 [Brassica cretica]	-1.04975	1.66e-12	down
Bol030777	Unknown [Brassica oleracea]	-1.05323	2.25e-18	down
Bol012209	hypothetical protein Bca52824_057423 [Brassica carinata]	-1.05591	0.000639	down
Bol011084	PREDICTED: two-component response regulator ARR9-like [Brassica oleracea var. oleracea]	-1.05906	1.29e-11	down
Bol025643	hypothetical protein Bca52824_042178 [Brassica carinata]	-1.06807	4.26e-05	down
Bol018039	Unknown [Brassica oleracea]	-1.07714	3.67e-12	down
Bol024636	hypothetical protein Bca52824_050758 [Brassica carinata]	-1.1003	2.04e-24	down
Bol017352	hypothetical protein F2Q68_00045746 [Brassica cretica]	-1.15975	0.013001	down
Bol045713	gibberellin receptor GID1B-like [Brassica napus]	-1.17454	1.83e-12	down
Bol028640	Unknown [Brassica oleracea]	-1.17593	2.16e-05	down
Bol012467	PREDICTED: auxin-induced protein 15A-like [Brassica oleracea var. oleracea]	-1.17871	0.000376	down
Bol015018	Unknown [Brassica oleracea]	-1.20799	1.22e-14	down
Bol038233	PREDICTED: auxin-responsive protein SAUR41 [Brassica oleracea var. oleracea]	-1.20874	7.53e-07	down
Bol006921	regulatory protein NPR5 [Brassica napus]	-1.2221	0.047172	down
Bol025407	abscisic acid receptor PYL6-like [Brassica napus]	-1.24552	0.001867	down
Bol041128	PREDICTED: protein phosphatase 2C 3 [Brassica oleracea var. oleracea]	-1.25417	5.41e-14	down
Bol032376	protein PHR1-LIKE 1-like isoform X1 [Brassica napus]	-1.26786	3.48e-23	down
Bol020572	Unknown [Brassica oleracea]	-1.27754	0.00679	down
Bol004694	histidine kinase 4 [Brassica napus]	-1.29242	1.34e-06	down
Bol026828	protein TIFY 10A [Brassica napus]	-1.29304	2.05e-05	down
Bol045679	auxin-responsive protein SAUR32 [Brassica napus]	-1.33678	8.33e-09	down
Bol025290	PREDICTED: abscisic acid receptor PYL4-like [Brassica oleracea var. oleracea]	-1.35702	0.000193	down
Bol004643	PREDICTED: ethylene-responsive transcription factor 15-like [Brassica oleracea var. oleracea]	-1.36126	2.83e-09	down
Bol008723	PREDICTED: myb family transcription factor APL-like isoform X2 [Brassica oleracea var. oleracea]	-1.42056	1.63e-05	down
Bol026142	PREDICTED: two-component response regulator ARR15 isoform X1 [Brassica oleracea var. oleracea]	-1.48576	3.48e-16	down
Bol028654	probable carboxylesterase 6 [Brassica napus]	-1.52957	9.01e-08	down
Bol014260	Unknown [Brassica oleracea]	-1.53929	0.00065	down
Bol030511	unnamed protein product [Brassica oleracea]	-1.55887	1.39e-36	down
Bol026797	PREDICTED: auxin-responsive protein IAA18-like [Brassica oleracea var. oleracea]	-1.55975	1.11e-17	down
Bol025394	PREDICTED: transcription factor bHLH51-like [Brassica oleracea var. oleracea]	-1.63189	2.46e-12	down
Bol029321	PREDICTED: protein TIFY 11A-like [Brassica oleracea var. oleracea]	-1.64558	7.67e-06	down
Bol041134	hypothetical protein F2Q68_00013020 [Brassica cretica]	-1.66489	0.002285	down
novel.4298	hypothetical protein HID58_088841 [Brassica napus]	-1.67651	2.68e-08	down
Bol029162	transcription factor HRS1 [Brassica napus]	-1.7385	2.85e-13	down
Bol038246	unnamed protein product [Brassica oleracea]	-1.74775	1.23e-09	down
Bol040881	unnamed protein product [Brassica napus]	-1.78727	0.000246	down
Bol006919	PREDICTED: two-component response regulator ARR8-like [Brassica oleracea var. oleracea]	-1.81144	2.26e-11	down
novel.3381	hypothetical protein Bca52824_090571 [Brassica carinata]	-1.83152	0.000414	down
Bol042467	hypothetical protein Bca52824_040726 [Brassica carinata]	-1.84242	1.66e-31	down
Bol020613	hypothetical protein F2Q69_00001993 [Brassica cretica]	-1.91283	1.57e-10	down
Bol004697	histidine kinase 4-like isoform X2 [Brassica napus]	-1.9402	4.73e-07	down
Bol013122	PREDICTED: abscisic acid receptor PYL10 [Brassica oleracea var. oleracea]	-1.94541	1.17e-07	down
Bol042394	auxin-responsive protein IAA7 [Brassica rapa]	-1.98757	3.31e-15	down
Bol026829	probable carboxylesterase 1 [Brassica napus]	-1.99397	1.71e-13	down
Bol010751	Unknown [Brassica oleracea]	-1.99698	2.5e-15	down
novel.2827	hypothetical protein HID58_072170 [Brassica napus]	-2.04573	6.26e-44	down
Bol007885	ethylene-responsive transcription factor 2-like [Brassica napus]	-2.06659	8.9e-06	down
Bol042327	indole-3-acetic acid-amido synthetase GH3.5 [Brassica napus]	-2.08105	1.59e-15	down
Bol044840	hypothetical protein HID58_083201 [Brassica napus]	-2.09693	1.58e-08	down
Bol008040	unnamed protein product, partial [Brassica napus]	-2.13905	6.49e-21	down
Bol038057	hypothetical protein F2Q68_00013404 [Brassica cretica]	-2.14033	3.26e-23	down
Bol017112	PREDICTED: probable carboxylesterase 18 [Brassica oleracea var. oleracea]	-2.19129	1.65e-17	down
Bol024689	unnamed protein product [Brassica napus]	-2.19757	1.29e-09	down
novel.1635	unnamed protein product [Brassica oleracea]	-2.23396	3.47e-14	down
Bol042396	hypothetical protein F2Q69_00004141 [Brassica cretica]	-2.39742	1.11e-17	down
Bol041454	PREDICTED: histidine kinase 1 [Brassica oleracea var. oleracea]	-2.51787	1.92e-25	down
Bol034660	unnamed protein product [Brassica napus]	-2.5945	3.77e-13	down
Bol017570	PREDICTED: scarecrow-like protein 33 [Brassica oleracea var. oleracea]	-2.60172	3.33e-07	down
Bol012530	ethylene receptor 1-like [Brassica napus]	-2.62914	5.42e-14	down
Bol028763	PREDICTED: ethylene receptor 2 [Brassica oleracea var. oleracea]	-2.74931	1.31e-10	down
Bol037690	PREDICTED: indole-3-acetic acid-induced protein ARG7-like [Brassica oleracea var. oleracea]	-3.20338	1.77e-09	down
Bol011719	PREDICTED: protein ABSCISIC ACID-INSENSITIVE 5 [Brassica oleracea var. oleracea]	-3.54006	5.92e-12	down
Bol032590	unnamed protein product [Brassica oleracea]	-3.74978	4.25e-44	down
Bol024002	PREDICTED: probable carboxylesterase 6 [Brassica oleracea var. oleracea]	-4.0389	1.14e-44	down
Bol013052	PREDICTED: indole-3-acetic acid-amido synthetase GH3.5 [Brassica oleracea var. oleracea]	-4.07319	8.59e-09	down
Bol028920	unnamed protein product [Brassica oleracea]	-4.26735	1.93e-09	down
Bol036617	unnamed protein product [Brassica oleracea]	-4.29206	4.57e-06	down
Bol038994	hypothetical protein Bca52824_081135 [Brassica carinata]	-4.70168	3.49e-53	down
Bol015457	PREDICTED: probable carboxylesterase 15 [Brassica oleracea var. oleracea]	-4.81931	5.43e-18	down
Bol042319	unnamed protein product [Brassica oleracea]	-4.91714	8.23e-11	down
novel.3391	cysteine-rich receptor-like protein kinase 24 [Brassica napus]	-5.53594	7.09e-34	down
Bol042752	PREDICTED: probable transcription factor KAN3 isoform X1 [Brassica oleracea var. oleracea]	-6.17993	4.01e-26	down
Bol021396	PREDICTED: auxin-responsive protein SAUR21-like [Brassica oleracea var. oleracea]	-6.87861	3.23e-18	down
novel.3392	hypothetical protein DY000_02033119 [Brassica cretica]	-7.85181	7.77116e-113	down
Bol013606	PREDICTED: pathogenesis-related protein 1 [Brassica oleracea var. oleracea]	-8.46389	6.35e-05	down
Bol021395	PREDICTED: auxin-responsive protein SAUR21-like [Brassica oleracea var. oleracea]	-9.15781	7.15e-13	down

## Sheet: Table S6
Table S6. Differentially expressed genes related to posttranslational modification, protein turnover, and chaperones.
Gene_ID	Function description	Log2FoldChange	Adjusted p value	Regulation
Bol026686	hypothetical protein F2Q68_00003210 [Brassica cretica]	6.23519	1.14e-13	up
novel.4366	hypothetical protein F2Q68_00022401, partial [Brassica cretica]	3.78801	6.29e-34	up
Bol020556	hypothetical protein F2Q70_00008722 [Brassica cretica]	3.72322	3.06e-21	up
Bol007138	PREDICTED: basic 7S globulin 2-like [Brassica oleracea var. oleracea]	3.43574	1.38e-15	up
Bol020557	hypothetical protein Bca52824_042811 [Brassica carinata]	3.38144	7.83e-23	up
novel.2844	hypothetical protein DY000_02062779 [Brassica cretica]	3.31253	2.09e-08	up
novel.4000	unnamed protein product [Brassica oleracea]	3.25976	1.88e-17	up
Bol016869	hypothetical protein Bca52824_057302 [Brassica carinata]	3.02622	0.001042	up
Bol020636	PREDICTED: serine carboxypeptidase-like 34 [Brassica oleracea var. oleracea]	2.69752	3.05e-86	up
Bol005737	PREDICTED: E3 ubiquitin-protein ligase ATL76-like [Brassica oleracea var. oleracea]	2.62807	8.57e-19	up
Bol030668	poly [ADP-ribose]	2.56687	3.59e-23	up
Bol035522	hypothetical protein Bca52824_041470 [Brassica carinata]	2.48521	8.01e-28	up
Bol043847	PREDICTED: protein ASPARTIC PROTEASE IN GUARD CELL 2 [Brassica oleracea var. oleracea]	2.35316	1.39e-39	up
Bol019718	PREDICTED: putative RING-H2 finger protein ATL53 [Brassica oleracea var. oleracea]	2.32924	2.74e-06	up
Bol012553	peroxiredoxin-2B [Brassica rapa]	2.31885	1.71e-18	up
Bol038641	PREDICTED: purple acid phosphatase 17 [Brassica oleracea var. oleracea]	2.18007	2.12e-36	up
Bol029000	hypothetical protein Bca52824_090482 [Brassica carinata]	2.16004	1.58e-16	up
Bol045528	hypothetical protein HID58_082499 [Brassica napus]	2.10638	9.76e-08	up
Bol043131	unnamed protein product [Brassica oleracea]	2.10375	6e-06	up
Bol034543	hypothetical protein F2Q69_00000801 [Brassica cretica]	2.08654	9.29e-13	up
novel.3927	hypothetical protein DY000_02058320 [Brassica cretica]	2.0256	1.86e-10	up
Bol007340	PREDICTED: aspartic proteinase nepenthesin-1-like [Brassica oleracea var. oleracea]	2.02045	1.78e-21	up
Bol014244	protein SMAX1-LIKE 5 [Brassica napus]	2.00678	8.19e-09	up
Bol029080	PREDICTED: xylem cysteine proteinase 1 [Brassica oleracea var. oleracea]	2.00565	8.37e-06	up
Bol026564	unnamed protein product [Brassica oleracea]	1.94028	4.64e-14	up
novel.1235	hypothetical protein IGI04_012198 [Brassica rapa subsp. trilocularis]	1.93219	1.14e-07	up
Bol021489	aspartyl protease family protein At5g10770-like [Brassica napus]	1.92431	4.04e-06	up
Bol035055	unnamed protein product [Brassica oleracea]	1.8638	1.71e-16	up
Bol022746	PREDICTED: probable protein arginine N-methyltransferase 1.2 [Brassica oleracea var. oleracea]	1.85682	1.97e-06	up
Bol007893	palmitoyl-protein thioesterase 1 [Brassica napus]	1.84763	0.000201	up
Bol034532	unnamed protein product [Brassica oleracea]	1.79156	2.94e-80	up
Bol032437	unnamed protein product [Brassica napus]	1.77168	1.81e-22	up
novel.3183	hypothetical protein F2Q68_00035258 [Brassica cretica]	1.73928	1.52e-06	up
Bol036741	glutathione S-transferase U17 [Brassica napus]	1.71326	6.03e-24	up
Bol030104	hypothetical protein Bca52824_049762 [Brassica carinata]	1.68168	7.91e-11	up
Bol013566	hypothetical protein N665_0296s0041 [Sinapis alba]	1.67076	2.02e-06	up
Bol013017	unnamed protein product [Brassica oleracea]	1.66936	5.95e-07	up
Bol030442	unnamed protein product [Brassica oleracea]	1.64492	1.29e-11	up
Bol040167	PREDICTED: E3 ubiquitin-protein ligase RING1-like [Brassica oleracea var. oleracea]	1.63857	0.000269	up
Bol007154	unnamed protein product [Brassica oleracea]	1.59776	3.2e-19	up
Bol029845	unnamed protein product [Brassica oleracea]	1.58622	2.3e-46	up
Bol043528	PREDICTED: 17.6 kDa class II heat shock protein-like [Brassica oleracea var. oleracea]	1.58178	1.27e-07	up
Bol009296	PREDICTED: serine carboxypeptidase-like 33 [Brassica oleracea var. oleracea]	1.53878	6.3e-05	up
Bol010195	unnamed protein product [Brassica oleracea]	1.5236	3.57e-30	up
Bol027244	hypothetical protein Bca52824_072274 [Brassica carinata]	1.52351	1.64e-11	up
Bol030886	purple acid phosphatase 17-like [Brassica napus]	1.52056	2.35e-13	up
Bol027277	PREDICTED: serine carboxypeptidase-like 46 [Brassica oleracea var. oleracea]	1.51653	5.69e-23	up
Bol012251	protein SMAX1-LIKE 5 [Brassica napus]	1.50309	1.57e-07	up
Bol039510	E3 ubiquitin protein ligase RIN2-like isoform X2 [Brassica napus]	1.47234	4.8e-15	up
Bol018689	PREDICTED: la-related protein 1C-like [Brassica oleracea var. oleracea]	1.45527	8.19e-70	up
Bol023829	hypothetical protein Bca52824_082508 [Brassica carinata]	1.4391	1.67e-06	up
Bol044286	unnamed protein product, partial [Brassica napus]	1.43098	0.000526	up
Bol041059	ATP-dependent zinc metalloprotease FTSH 8, chloroplastic [Brassica napus]	1.40386	5.1e-50	up
Bol008430	serine carboxypeptidase-like 45 [Brassica napus]	1.40214	1.32e-15	up
Bol009119	PREDICTED: aspartic proteinase nepenthesin-2 [Brassica oleracea var. oleracea]	1.3949	1.97e-08	up
novel.1211	hypothetical protein Bca52824_041167 [Brassica carinata]	1.38905	1.79e-55	up
Bol032296	PREDICTED: E3 ubiquitin-protein ligase AIP2-like [Brassica oleracea var. oleracea]	1.37423	9.67e-08	up
Bol023440	unnamed protein product [Brassica oleracea]	1.35892	9.05e-06	up
Bol030887	hypothetical protein F2Q68_00032396 [Brassica cretica]	1.34429	2.31e-13	up
Bol033767	hypothetical protein Bca52824_093327 [Brassica carinata]	1.33916	0.000744	up
Bol016884	unnamed protein product [Brassica napus]	1.33365	5.82e-12	up
novel.2823	hypothetical protein Bca52824_083121 [Brassica carinata]	1.33173	8.33e-06	up
Bol006698	PREDICTED: monothiol glutaredoxin-S9-like [Brassica oleracea var. oleracea]	1.32298	5.54e-17	up
Bol032166	hypothetical protein Bca52824_061435 [Brassica carinata]	1.28809	7.47e-35	up
Bol042744	aspartyl protease family protein 2-like [Brassica napus]	1.28252	7.83e-05	up
Bol019527	hypothetical protein HID58_069894, partial [Brassica napus]	1.2739	3.42e-17	up
novel.2822	serine carboxypeptidase-like 2 isoform X1 [Brassica napus]	1.26277	0.003854	up
Bol031632	22.0 kDa heat shock protein [Brassica napus]	1.25933	0.00096	up
Bol020954	protein SMAX1-LIKE 4 isoform X2 [Brassica napus]	1.24417	0.000181	up
Bol045710	PREDICTED: glutaredoxin-C11 [Brassica oleracea var. oleracea]	1.20625	0.000772	up
Bol009590	probable E3 ubiquitin-protein ligase RHA4A [Brassica rapa]	1.19556	2.12e-10	up
Bol021918	unnamed protein product [Brassica oleracea]	1.18615	2.57e-12	up
Bol005492	hypothetical protein Bca52824_050420 [Brassica carinata]	1.18281	0.000883	up
Bol029223	PREDICTED: purple acid phosphatase 3 [Brassica oleracea var. oleracea]	1.17717	5.22e-09	up
Bol033690	hypothetical protein Bca52824_092487 [Brassica carinata]	1.1734	7.48e-10	up
Bol036742	glutathione S-transferase U17 [Brassica napus]	1.17288	1.16e-07	up
novel.2824	hypothetical protein F2Q69_00050461 [Brassica cretica]	1.17262	4.26e-11	up
novel.3827	PREDICTED: peptidyl-prolyl cis-trans isomerase CYP20-3, chloroplastic [Brassica oleracea var. oleracea]	1.1684	5.09e-14	up
novel.1487	peptidyl-prolyl cis-trans isomerase CYP18-3 [Brassica rapa]	1.16796	2.41e-06	up
Bol034442	hypothetical protein HID58_050813 [Brassica napus]	1.16089	2.96e-10	up
Bol025663	PREDICTED: 22.0 kDa heat shock protein [Brassica oleracea var. oleracea]	1.14867	0.000945	up
Bol005041	unnamed protein product [Brassica oleracea]	1.14059	9.27e-10	up
Bol034505	monothiol glutaredoxin-S2 [Brassica napus]	1.09724	3.88e-15	up
Bol024314	hypothetical protein F2Q68_00037235 [Brassica cretica]	1.07869	2.1e-10	up
Bol032900	inactive protein RESTRICTED TEV MOVEMENT 2-like [Brassica napus]	1.07814	0.003029	up
novel.1751	PREDICTED: glutaredoxin-C11 [Brassica oleracea var. oleracea]	1.07327	0.000414	up
Bol039396	PREDICTED: peptidyl-prolyl cis-trans isomerase CYP26-2, chloroplastic [Brassica oleracea var. oleracea]	1.06568	2.8e-11	up
Bol030791	hypothetical protein DY000_02045706 [Brassica cretica]	1.06201	2.59e-05	up
Bol010065	polyubiquitin 3 [Arabidopsis thaliana]	1.03469	7.35e-07	up
Bol016753	PREDICTED: transcription factor DIVARICATA [Brassica oleracea var. oleracea]	1.02734	6.03e-14	up
Bol032083	PREDICTED: peptidyl-prolyl cis-trans isomerase FKBP13, chloroplastic [Brassica oleracea var. oleracea]	1.02732	2.66e-07	up
Bol012450	NEP1-interacting protein 2 isoform X1 [Brassica napus]	1.01945	2.03e-05	up
Bol017069	PREDICTED: uncharacterized protein LOC106301538 [Brassica oleracea var. oleracea]	-1.00093	8.01e-12	down
Bol042970	AAA-ATPase At3g28510 isoform X1 [Brassica napus]	-1.02916	0.002932	down
Bol035474	PREDICTED: probable mediator of RNA polymerase II transcription subunit 37c [Brassica oleracea var. oleracea]	-1.04776	7.21e-18	down
Bol020035	hypothetical protein HID58_049080 [Brassica napus]	-1.05126	0.000265	down
Bol033798	PREDICTED: glutaredoxin-C6-like [Brassica oleracea var. oleracea]	-1.07321	8.73e-15	down
Bol037126	PREDICTED: ubiquitin carboxyl-terminal hydrolase isozyme L3-like [Brassica oleracea var. oleracea]	-1.08875	1.71e-08	down
Bol010949	probable E3 ubiquitin-protein ligase RHC1A [Brassica napus]	-1.10057	3.84e-18	down
Bol005836	hypothetical protein HID58_068579 [Brassica napus]	-1.1114	0.00068	down
Bol004701	hypothetical protein DY000_02024989 [Brassica cretica]	-1.11209	0.000638	down
novel.649	unnamed protein product, partial [Brassica oleracea]	-1.11499	8.66e-23	down
Bol010149	ubiquitin-conjugating enzyme E2 20 [Brassica rapa]	-1.12644	0.000227	down
Bol005862	PREDICTED: E3 ubiquitin-protein ligase RNF181 [Brassica oleracea var. oleracea]	-1.13212	4.38e-08	down
novel.479	PREDICTED: protein ASPARTIC PROTEASE IN GUARD CELL 2 [Brassica oleracea var. oleracea]	-1.13309	2.75e-32	down
Bol016845	transcription factor DIVARICATA [Brassica napus]	-1.14487	1.52e-16	down
Bol018894	PREDICTED: probable E3 ubiquitin-protein ligase RHA2B [Brassica oleracea var. oleracea]	-1.16379	2.26e-13	down
Bol039873	SKP1-like protein 1A [Brassica rapa]	-1.17145	9.35e-12	down
Bol009232	14-3-3-like protein GF14 kappa isoform X1 [Brassica rapa]	-1.17299	4.36e-10	down
Bol011052	PREDICTED: zinc-metallopeptidase, peroxisomal-like [Brassica oleracea var. oleracea]	-1.18085	1.9e-08	down
Bol034456	hypothetical protein DY000_02000735 [Brassica cretica]	-1.21483	1.43e-05	down
Bol013240	uncharacterized protein BNAC08G17670D isoform X2 [Brassica napus]	-1.24382	2.21e-21	down
Bol032925	PREDICTED: ruBisCO large subunit-binding protein subunit alpha, chloroplastic-like [Brassica oleracea var. oleracea]	-1.25901	2.55e-23	down
novel.1514	hypothetical protein IGI04_031042 [Brassica rapa subsp. trilocularis]	-1.28378	0.003534	down
Bol012053	hypothetical protein Bca52824_058759 [Brassica carinata]	-1.29061	0.00076	down
Bol018095	probable cysteine protease RD21C [Brassica napus]	-1.34029	3.43e-12	down
Bol026954	hypothetical protein Bca52824_063419 [Brassica carinata]	-1.34278	3.79e-06	down
Bol011788	protease 2-like [Brassica napus]	-1.35724	6.85e-07	down
Bol014435	unnamed protein product [Brassica oleracea]	-1.36492	0.004126	down
novel.3410	hypothetical protein HID58_078292 [Brassica napus]	-1.36971	8.91e-13	down
Bol040793	hypothetical protein F2Q70_00019246 [Brassica cretica]	-1.39136	7.53e-07	down
Bol030660	PREDICTED: glutathione S-transferase F3-like [Brassica oleracea var. oleracea]	-1.45407	1.59e-14	down
Bol004916	hypothetical protein Bca52824_050132 [Brassica carinata]	-1.45904	1.53e-15	down
Bol042387	hypothetical protein DY000_02027458 [Brassica cretica]	-1.46145	7.38e-10	down
Bol005543	hypothetical protein F2Q68_00001546 [Brassica cretica]	-1.48481	6.65e-16	down
Bol035881	BnaC09g38040D [Brassica napus]	-1.50172	3.49e-05	down
Bol026574	unnamed protein product [Brassica napus]	-1.54681	7.84e-09	down
Bol027435	unnamed protein product [Brassica oleracea]	-1.55567	1.3e-13	down
novel.2500	hypothetical protein DY000_02002696, partial [Brassica cretica]	-1.55803	7.81e-20	down
Bol028283	PREDICTED: monothiol glutaredoxin-S4 [Brassica oleracea var. oleracea]	-1.57216	3.56e-14	down
Bol014070	PREDICTED: T-complex protein 1 subunit alpha [Brassica oleracea var. oleracea]	-1.6159	1.21e-29	down
Bol031186	unnamed protein product [Brassica napus]	-1.63184	0.000176	down
Bol020832	PREDICTED: putative RING-H2 finger protein ATL12 [Brassica oleracea var. oleracea]	-1.68211	3.16e-05	down
Bol040849	PREDICTED: monothiol glutaredoxin-S13 [Brassica oleracea var. oleracea]	-1.71889	0.000838	down
Bol042096	unnamed protein product [Brassica oleracea]	-1.7896	7.84e-26	down
Bol037199	PREDICTED: cysteine proteinase RD19a [Brassica oleracea var. oleracea]	-1.81645	4.59e-07	down
Bol043768	PREDICTED: probable E3 ubiquitin-protein ligase ARI16 [Brassica oleracea var. oleracea]	-1.82031	1.48e-07	down
Bol025196	PREDICTED: protein ASPARTIC PROTEASE IN GUARD CELL 2-like [Brassica oleracea var. oleracea]	-1.8243	0.000313	down
Bol009996	BnaCnng10230D [Brassica napus]	-1.84706	0.001377	down
Bol028027	hypothetical protein Bca52824_043675 [Brassica carinata]	-1.85406	4.41e-29	down
Bol042883	PREDICTED: UPF0392 protein RCOM_0530710 [Brassica oleracea var. oleracea]	-1.89128	1.74e-13	down
Bol005415	hypothetical protein F2Q69_00048919 [Brassica cretica]	-1.9019	5.34e-49	down
Bol009826	LOW QUALITY PROTEIN: metacaspase-8 [Brassica napus]	-1.91425	2.98e-05	down
Bol032404	E3 ubiquitin-protein ligase ATL31 [Brassica napus]	-1.94653	1.4e-11	down
Bol032249	AAA-ATPase At3g28510-like isoform X1 [Brassica napus]	-1.95284	2.26e-07	down
Bol033763	PREDICTED: uncharacterized protein LOC106301996 [Brassica oleracea var. oleracea]	-2.00716	0.000478	down
Bol041027	PREDICTED: probable E3 ubiquitin-protein ligase ARI12 isoform X1 [Brassica oleracea var. oleracea]	-2.08059	3.89e-05	down
Bol040688	PREDICTED: protein REVEILLE 3 isoform X2 [Brassica oleracea var. oleracea]	-2.09408	1.13e-12	down
Bol037240	PREDICTED: monothiol glutaredoxin-S4-like [Brassica oleracea var. oleracea]	-2.14507	5.18e-09	down
Bol006068	PREDICTED: glutathione S-transferase F3-like [Brassica oleracea var. oleracea]	-2.14657	2.05e-10	down
Bol006361	unnamed protein product [Brassica napus]	-2.15065	1.3e-22	down
Bol024453	unnamed protein product [Brassica napus]	-2.19547	3.02e-08	down
Bol024365	unnamed protein product [Brassica oleracea]	-2.19892	1.79e-07	down
Bol039025	unnamed protein product, partial [Brassica oleracea]	-2.29095	9.21e-24	down
Bol013535	PREDICTED: vacuolar-processing enzyme gamma-isozyme [Brassica oleracea var. oleracea]	-2.30183	5.18e-68	down
Bol008858	unnamed protein product [Brassica napus]	-2.30387	5.4e-05	down
Bol042685	PREDICTED: ubiquitin-conjugating enzyme E2 29-like [Brassica oleracea var. oleracea]	-2.35496	4.6e-13	down
novel.613	unnamed protein product, partial [Brassica oleracea]	-2.4348	1.48e-06	down
Bol004834	PREDICTED: E3 ubiquitin-protein ligase ATL41 [Brassica oleracea var. oleracea]	-2.6107	1.33e-14	down
Bol021363	unnamed protein product [Brassica napus]	-2.63691	2.95e-14	down
Bol030661	PREDICTED: glutathione S-transferase F2 [Brassica oleracea var. oleracea]	-2.82025	1.62e-32	down
novel.2950	probable E3 ubiquitin-protein ligase RNF217 [Brassica rapa]	-2.8318	2.37e-22	down
Bol016218	hypothetical protein Bca52824_049572 [Brassica carinata]	-2.98395	2.85e-21	down
Bol042643	hypothetical protein Bca52824_040503 [Brassica carinata]	-2.98475	1.1e-19	down
Bol032957	PREDICTED: glutathione S-transferase U12 [Brassica oleracea var. oleracea]	-3.16315	7.35e-16	down
Bol010859	PREDICTED: protein ASPARTIC PROTEASE IN GUARD CELL 1 [Brassica oleracea var. oleracea]	-3.2251	5.54e-46	down
Bol042490	hypothetical protein HID58_054383 [Brassica napus]	-3.25	1.55e-51	down
Bol009790	glutathione S-transferase U24 [Brassica napus]	-3.27956	2.27e-36	down
Bol032958	glutathione S-transferase U11 [Brassica rapa]	-3.32871	2.71e-18	down
Bol044646	gamma vacuolar processing enzyme [Brassica napus]	-3.60275	1.08e-18	down
Bol028091	unnamed protein product [Brassica oleracea]	-3.66133	7.07e-15	down
Bol004804	unnamed protein product [Brassica napus]	-3.73033	4e-17	down
Bol033290	unnamed protein product [Brassica napus]	-3.82246	0.000352	down
Bol032926	PREDICTED: ruBisCO large subunit-binding protein subunit alpha, chloroplastic-like [Brassica oleracea var. oleracea]	-3.87941	3.21e-15	down
Bol012783	PREDICTED: E3 ubiquitin-protein ligase ATL31-like [Brassica oleracea var. oleracea]	-4.18932	9.55e-16	down
Bol039366	unnamed protein product [Brassica oleracea]	-4.57302	7.49e-32	down
novel.1178	unnamed protein product, partial [Brassica oleracea]	-4.8211	1.22e-24	down
Bol015045	PREDICTED: chaperone protein dnaJ 10-like isoform X2 [Brassica oleracea var. oleracea]	-5.16076	1.04e-18	down
Bol044520	RING-H2 finger protein ATL5 [Brassica napus]	-5.74974	7.09e-34	down
Bol006062	BnaCnng19140D [Brassica napus]	-5.76756	1.35e-11	down
Bol032956	hypothetical protein Bca52824_083909 [Brassica carinata]	-6.3873	9.24e-13	down
novel.2667	unnamed protein product [Brassica napus]	-6.71499	3.29e-28	down
Bol029970	PREDICTED: aspartic proteinase nepenthesin-2 [Brassica oleracea var. oleracea]	-7.72458	2.38e-08	down
novel.590	hypothetical protein F2Q68_00008585 [Brassica cretica]	-7.99787	1.95e-58	down
Bol024613	BnaC02g00820D [Brassica napus]	-8.563	2.84e-10	down
Bol011478	hypothetical protein DY000_02037264 [Brassica cretica]	-8.56657	2.16e-22	down
Bol026196	PREDICTED: proteasome subunit alpha type-2-A-like isoform X2 [Brassica oleracea var. oleracea]	-10.3067	3.19e-16	down
Bol031006	PREDICTED: probable cysteine proteinase At3g19400 [Brassica oleracea var. oleracea]	-10.3213	3.02e-16	down
Bol022825	PREDICTED: senescence-specific cysteine protease SAG12 [Brassica oleracea var. oleracea]	-14.5645	1.39e-58	down

## Sheet: Table S7
Table S7. Primers for InDel markers on Chr5 used for gene mapping.
Primer name	Position	Forward primer sequence (5'-3')	Reverse primer sequence (5'-3')
ND7	14127742	GTGACCACTGAAGGTATTGT	TGGTCGATTGATGAAGGAAG
ND56	15405392	CAGAGAAGCTACTTACGTGT	TCTCTCTCTCTCTCACTCAC
ND78	15649101	GGATCCAATAGATGTGTGCT	GGTTCGTCTGGTCATGATTA
ND111	16188528	AAGTTTTCACAAGCATGACC	ACCGGAGTCGAAAATTTACA
ND123	16438849	ACAACACATGCTTCATGGTA	TCCCACAAGCTTAAAGGTTT
ND150	16931480	CATACCAGAGTCGGAGAATG	CGTGTCAATTACTCACCTGA
ND162	17010389	TTGAGAAGAGGAAGCTGAAC	ACCTGGACAGACTAGTAACA
ND176	17184685	TGCAATATCGAGAACGCTTA	TTCGAAGGTACGACCATAAC
ND216	18165947	CAAAGGACATGACTGGAGAA	CCATCAAGAACCTAACCACA
ND229	18744952	TCAACCACTTCATACTTGCA	TATATTCCTGTGACAGCTGC
ND274	20572744	ACTTCGGTGACCTTCTTTAC	CAAATGCGATCAACATCCAA
ND335	22926150	TCGTCGACCAAGAAATTCAT	GATGGCAACCAAGATTGATG
ND349	23176133	TGGCTACATGAGAGAGAGAA	AACCATTGTCTTCTCTCTCG
ND377	23563791	TATCTTTGTTGGGTGGAAGG	TTCGCTCATGGTCAACTTTA
ND78-1	15664271	ATTCTGATGTGTCCAACCAG	TTCATGGCTTGAACATCCTT
ND78-2	15701151	CTCTTCATGTCCCAAGAACA	CAATATGTCAGAGGAGCCTC
ND78-3	15766620	AGGGTAGAAGACTTCTGTGT	CCAGAGAAGACTTCCTGGTA
ND78-4	15817588	AGACTCAAACTTTCCTTCGT	TGTTTAGGTCTGAAAAGGCA
ND78-5	15852862	AGCATCTTGTTTTGGAGTCT	ATGGGACTTACACAATCCTT
ND78-6	15904215	CAAACTATCCTTCCAAGCCT	TTCACAGTCCTTCTTGTGTT
ND78-7	16062362	ATGCATAGAGATGAGGAGGT	CAGGATCAAACTTTGAGGGA
ND78-8	16183381	AATGAGATCTCTGAAAGGGC	GCCTGCAGTAGAAATTGTTC

## Sheet: Table S8
Table S8. Primers used for the sequence analysis of the candidate gene.
Primer name	Primer sequence (5'-3')
Bol026949-F	GTATTGAGTCAACATATGTT
Bol026949-R	CTCATGTGCTTTGATCCAAC
